# Supplementary material for: Morphological and molecular evolution of hadal amphipod’s eggs provides insights into embryogenesis under high hydrostatic pressure
Source: Front Cell Dev Biol. 2022 Sep 12;10:987409. doi: 10.3389/fcell.2022.987409 (PMC9511220; doi:10.3389/fcell.2022.987409)
Supplement: Supplementary file 1 [file Table2.XLSX]

## Sheet: Table S2
Table S2. The accelerated evolution genes list of the hadal amphipod A.gigantea's eggs
transcript_id	background omega	forground omega	LTR pvalue	gene_des
TRINITY_DN73926_c4_g1_i7.p1	0.0241494	0.0272968	0	PREDICTED: 26S proteasome non-ATPase regulatory subunit 2-like [Hyalella azteca]
TRINITY_DN75440_c0_g2_i1.p1	0.000434877	1.92375	0	PREDICTED: serine/threonine-protein phosphatase 2A catalytic subunit beta isoform [Hyalella azteca]
TRINITY_DN76897_c1_g2_i3.p1	0.00462457	1.42391	6e-08	PREDICTED: uncharacterized protein LOC108671310 isoform X1 [Hyalella azteca]
TRINITY_DN75888_c0_g1_i2.p1	0.0266098	0.117088	1.65e-07	sodium bicarbonate cotransporter NBC [Penaeus vannamei]
TRINITY_DN79733_c1_g1_i2.p1	0.00122068	2.3075	6.15e-06	PREDICTED: ADP-ribosylation factor 6 [Hyalella azteca]
TRINITY_DN72321_c0_g3_i1.p1	0.00447855	0.0417839	8.262e-06	PREDICTED: proteasome subunit alpha type-7-like [Hyalella azteca]
TRINITY_DN76687_c2_g1_i3.p1	0.00944792	0.0702458	1.2538e-05	putative rab11 [Homalodisca vitripennis]
TRINITY_DN76672_c0_g2_i6.p1	0.0440012	0.299979	4.1954e-05	PREDICTED: protein tumorous imaginal discs, mitochondrial-like isoform X1 [Hyalella azteca]
TRINITY_DN74047_c4_g1_i6.p1	0.00748447	0.07059	4.3345e-05	PREDICTED: chloride intracellular channel exc-4-like [Hyalella azteca]
TRINITY_DN93929_c0_g1_i1.p2	0.00549394	0.0133601	0.000111044	PREDICTED: uncharacterized protein LOC108670287 isoform X1 [Hyalella azteca]
TRINITY_DN79268_c0_g4_i3.p1	0.00227806	18.6725	0.000124977	PREDICTED: heterogeneous nuclear ribonucleoprotein 87F-like isoform X3 [Hyalella azteca]
TRINITY_DN70784_c0_g1_i2.p1	0.0153587	10.1363	0.000141723	PREDICTED: uncharacterized protein LOC108668297 [Hyalella azteca]
TRINITY_DN91174_c0_g1_i1.p1	0.000580058	1.17232	0.000160998	PREDICTED: tetraspanin-5-like isoform X1 [Hyalella azteca]
TRINITY_DN78133_c4_g1_i1.p1	0.00972725	27.9468	0.000233196	PREDICTED: T-complex protein 1 subunit beta-like [Hyalella azteca]
TRINITY_DN71192_c0_g1_i1.p1	0.00238137	0.561126	0.000407437	PREDICTED: uncharacterized protein LOC108681607 [Hyalella azteca]
TRINITY_DN75836_c0_g1_i3.p1	0.00132433	0.0104832	0.000427191	PREDICTED: S-phase kinase-associated protein 1 [Hyalella azteca]
TRINITY_DN77766_c0_g3_i1.p1	0.0151292	0.100487	0.000433646	PREDICTED: general transcription factor IIF subunit 1-like [Hyalella azteca]
TRINITY_DN51440_c0_g1_i1.p1	0.00254941	1.39933	0.000511696	PREDICTED: protein lin-7 homolog C-like [Hyalella azteca]
TRINITY_DN2297_c0_g1_i1.p1	0.000108476	1.73753	0.000638485	LOW QUALITY PROTEIN: F-box/WD repeat-containing protein 7-like [Eurytemora affinis]
TRINITY_DN83049_c0_g1_i1.p1	0.0391191	0.247363	0.000684136	PREDICTED: probable tRNA (guanine(26)-N(2))-dimethyltransferase [Hyalella azteca]
TRINITY_DN75005_c0_g1_i3.p1	0.00977284	17.6223	0.000736841	PREDICTED: uncharacterized protein LOC108675696 [Hyalella azteca]
TRINITY_DN76232_c5_g1_i3.p1	0.016683	0.0734683	0.000745026	ATP-binding cassette sub-family E member 1 [Danio rerio] &gt;AAQ91216.1 ATP-binding cassette, sub-family E (OABP), member 1 [Danio rerio]
TRINITY_DN38490_c0_g1_i1.p1	0.00235243	2.02323	0.000789578	PREDICTED: uncharacterized protein LOC108674539 isoform X2 [Hyalella azteca]
TRINITY_DN71253_c0_g1_i3.p1	0.00352137	0.0318873	0.00120149	PREDICTED: syntaxin-1A-like [Hyalella azteca]
TRINITY_DN53904_c0_g1_i1.p1	0.0103821	0.0729999	0.00129768	PREDICTED: calcium-binding mitochondrial carrier protein Aralar1-like [Hyalella azteca]
TRINITY_DN76739_c3_g2_i1.p1	0.0129099	0.162171	0.0013541	PREDICTED: prefoldin subunit 5-like [Hyalella azteca]
TRINITY_DN63148_c0_g1_i1.p1	0.00238283	7.52544	0.00143259	PREDICTED: AP-3 complex subunit sigma-2-like [Hyalella azteca]
TRINITY_DN80400_c2_g1_i2.p1	0.0237554	0.16528	0.00157908	PREDICTED: pantothenate kinase 3-like [Hyalella azteca]
TRINITY_DN79360_c1_g3_i4.p1	0.00405477	19.301	0.00160298	PREDICTED: uncharacterized protein LOC108676618 isoform X1 [Hyalella azteca]
TRINITY_DN42489_c0_g1_i1.p1	0.0352551	0.243952	0.00160614	PREDICTED: uncharacterized protein LOC108667208 [Hyalella azteca]
TRINITY_DN74131_c1_g1_i1.p1	0.0474613	5.44199	0.00165456	PREDICTED: nuclear RNA export factor 1-like [Hyalella azteca]
TRINITY_DN72920_c0_g1_i1.p1	0.0408004	0.174681	0.00219593	PREDICTED: eukaryotic translation initiation factor 5B-like isoform X2 [Hyalella azteca] &gt;XP_018015980.1 PREDICTED: eukaryotic translation initiation factor 5B-like isoform X2 [Hyalella azteca]
TRINITY_DN68706_c0_g1_i1.p1	0.00340758	0.0091865	0.00258637	PREDICTED: protein fem-1 homolog B-like [Hyalella azteca]
TRINITY_DN80369_c0_g1_i1.p1	0.0271707	0.192247	0.00274905	PREDICTED: ubiquitin carboxyl-terminal hydrolase isozyme L3-like [Hyalella azteca]
TRINITY_DN94220_c0_g1_i1.p1	0.0153825	0.142074	0.00293637	PREDICTED: protein msta-like [Hyalella azteca]
TRINITY_DN75562_c0_g2_i5.p1	0.00648549	114.758	0.00296002	PREDICTED: calcium/calmodulin-dependent protein kinase type 1-like isoform X1 [Hyalella azteca]
TRINITY_DN72567_c0_g2_i2.p1	0.0414507	0.112244	0.0031071	PREDICTED: translocation protein SEC63 homolog isoform X1 [Hyalella azteca]
TRINITY_DN72440_c0_g1_i2.p1	0.016484	0.0464418	0.00323675	PREDICTED: cytosolic purine 5&apos;-nucleotidase-like isoform X1 [Hyalella azteca]
TRINITY_DN62645_c0_g1_i2.p1	0.0099235	0.0364752	0.00335143	PREDICTED: serine/threonine-protein kinase SBK1-like [Hyalella azteca]
TRINITY_DN78866_c6_g1_i1.p1	0.0993741	0.615006	0.00339342	PREDICTED: DNA replication factor Cdt1-like [Hyalella azteca]
TRINITY_DN80451_c0_g1_i3.p1	0.0574375	0.380125	0.00372683	PREDICTED: serine-rich adhesin for platelets-like [Hyalella azteca]
TRINITY_DN75356_c3_g2_i1.p1	0.0326914	0.194613	0.00441684	PREDICTED: uncharacterized protein C1orf50 homolog [Hyalella azteca]
TRINITY_DN3642_c0_g1_i1.p1	0.0870549	0.626174	0.00485597	PREDICTED: serine/threonine-protein phosphatase 5-like [Hyalella azteca]
TRINITY_DN35910_c0_g1_i1.p1	0.0473142	0.425694	0.00526402	PREDICTED: torsin-1A-like isoform X1 [Hyalella azteca] &gt;XP_018019011.1 PREDICTED: torsin-1A-like isoform X2 [Hyalella azteca]
TRINITY_DN102737_c0_g1_i1.p1	0.0174586	0.456998	0.00537441	PREDICTED: F-box/WD repeat-containing protein 5-like [Hyalella azteca]
TRINITY_DN86302_c0_g1_i1.p1	0.0306755	0.434754	0.00571575	PREDICTED: intraflagellar transport protein 22 homolog [Hyalella azteca]
TRINITY_DN77594_c6_g3_i1.p1	0.00103189	5.37154	0.0057657	uncharacterized protein LOC111061743 [Nilaparvata lugens]
TRINITY_DN45217_c0_g1_i1.p1	0.00953153	0.0573753	0.00629642	PREDICTED: pre-mRNA-splicing factor 18-like [Hyalella azteca] &gt;XP_018020160.1 PREDICTED: pre-mRNA-splicing factor 18-like [Hyalella azteca] &gt;XP_018020162.1 PREDICTED: pre-mRNA-splicing factor 18-like [Hyalella azteca]
TRINITY_DN67779_c0_g1_i1.p1	0.0665593	0.482145	0.00647216	PREDICTED: protein dispatched homolog 1-like [Hyalella azteca]
TRINITY_DN76585_c0_g1_i1.p1	0.0193342	0.0728998	0.00652163	PREDICTED: protein SPT2 homolog [Hyalella azteca]
TRINITY_DN77637_c8_g2_i3.p1	0.0228884	0.0532923	0.00677788	PREDICTED: vacuolar protein sorting-associated protein 4A-like [Hyalella azteca]
TRINITY_DN37324_c0_g1_i1.p1	0.0284098	4.17589	0.00693393	PREDICTED: WD repeat domain-containing protein 83-like [Hyalella azteca]
TRINITY_DN72437_c0_g1_i1.p1	0.0195293	0.0811158	0.00694753	PREDICTED: muscle-specific protein 20-like [Hyalella azteca]
TRINITY_DN80628_c1_g2_i3.p1	0.06668	0.203633	0.00696217	PREDICTED: ornithine decarboxylase-like [Hyalella azteca] &gt;XP_018012800.1 PREDICTED: ornithine decarboxylase-like [Hyalella azteca] &gt;XP_018012801.1 PREDICTED: ornithine decarboxylase-like [Hyalella azteca]
TRINITY_DN81758_c0_g1_i1.p1	0.0368779	0.0724009	0.00717899	PREDICTED: proteoglycan 4-like [Hyalella azteca]
TRINITY_DN78826_c2_g2_i4.p1	0.0208576	0.0528513	0.00753836	PREDICTED: tensin-1-like [Hyalella azteca]
TRINITY_DN93941_c0_g1_i1.p1	0.0693616	0.572213	0.00763147	PREDICTED: UDP-N-acetylglucosamine--dolichyl-phosphate N-acetylglucosaminephosphotransferase-like [Hyalella azteca]
TRINITY_DN84173_c0_g1_i1.p1	0.00353074	0.0573549	0.00807738	PREDICTED: zinc finger protein 391-like [Hyalella azteca]
TRINITY_DN79122_c2_g1_i1.p1	0.0235324	0.106854	0.00816953	PREDICTED: bifunctional arginine demethylase and lysyl-hydroxylase JMJD6-like, partial [Hyalella azteca]
TRINITY_DN74123_c0_g1_i1.p1	0.0390285	0.200278	0.00817529	PREDICTED: 25S rRNA (adenine-N(1))-methyltransferase-like isoform X1 [Hyalella azteca]
TRINITY_DN83135_c0_g1_i1.p1	0.0836718	0.251811	0.00839638	NA
TRINITY_DN82314_c0_g1_i1.p1	0.0163463	0.0640731	0.00880168	PREDICTED: MAGUK p55 subfamily member 6-like isoform X1 [Hyalella azteca]
TRINITY_DN73905_c1_g2_i1.p1	0.0251846	0.236916	0.00890127	PREDICTED: S-adenosylmethionine synthase-like isoform X1 [Hyalella azteca]
TRINITY_DN69261_c0_g1_i1.p1	0.07589	0.210503	0.00895475	PREDICTED: large subunit GTPase 1 homolog [Hyalella azteca]
TRINITY_DN77854_c4_g2_i3.p1	0.103191	0.243862	0.00930652	PREDICTED: poly(A) RNA polymerase, mitochondrial-like [Hyalella azteca]
TRINITY_DN71336_c0_g1_i1.p1	0.0205632	0.245091	0.00953374	PREDICTED: OTU domain-containing protein 5-B-like [Hyalella azteca]
TRINITY_DN80173_c1_g1_i6.p1	0.0719433	0.226682	0.00961983	PREDICTED: UPF0609 protein C4orf27 homolog [Hyalella azteca]
TRINITY_DN10039_c0_g1_i1.p1	0.0177384	0.204158	0.0100865	PREDICTED: protein FAM136A-like isoform X2 [Hyalella azteca]
TRINITY_DN71784_c0_g2_i2.p1	0.0160092	3.56605	0.0102011	PREDICTED: ribonuclease Z, mitochondrial-like [Hyalella azteca]
TRINITY_DN914_c0_g1_i1.p1	0.0172469	0.186059	0.0104629	PREDICTED: transient receptor potential channel pyrexia-like [Hyalella azteca]
TRINITY_DN33817_c0_g1_i1.p1	0.0950224	0.556399	0.0105783	PREDICTED: transmembrane protein 98-like [Hyalella azteca]
TRINITY_DN71558_c0_g1_i1.p1	0.00777301	0.0291477	0.0109917	PREDICTED: kyphoscoliosis peptidase [Papilio polytes] &gt;XP_013137304.1 PREDICTED: kyphoscoliosis peptidase [Papilio polytes] &gt;XP_013137305.1 PREDICTED: kyphoscoliosis peptidase [Papilio polytes] &gt;XP_013137306.1 PREDICTED: kyphoscoliosis peptidase [Papilio polytes]
TRINITY_DN15449_c0_g1_i1.p2	0.000911086	681.909	0.0112499	PREDICTED: lachesin-like [Hyalella azteca]
TRINITY_DN78866_c2_g1_i1.p1	0.00844319	0.189804	0.0117878	PREDICTED: enhancer of split m7 protein-like [Hyalella azteca]
TRINITY_DN70879_c0_g1_i1.p1	0.0043482	0.0167789	0.0120718	PREDICTED: coiled-coil domain-containing protein 6-like [Hyalella azteca]
TRINITY_DN60538_c0_g1_i3.p1	0.0441207	0.172967	0.0122151	PREDICTED: uncharacterized protein LOC108673855 [Hyalella azteca]
TRINITY_DN89643_c0_g1_i1.p1	0.0256444	1.20597	0.0122995	PREDICTED: phosphatidylinositol 3-kinase catalytic subunit type 3-like [Hyalella azteca]
TRINITY_DN67160_c0_g1_i2.p1	0.0474136	0.0978388	0.012644	PREDICTED: acyl-CoA dehydrogenase family member 9, mitochondrial-like [Hyalella azteca]
TRINITY_DN12503_c0_g1_i1.p1	0.00658638	0.0578928	0.0130962	PREDICTED: palmitoyltransferase ZDHHC3-like [Hyalella azteca]
TRINITY_DN62228_c0_g2_i1.p1	0.0411407	0.180218	0.013322	decapentaplegic [Parhyale hawaiensis]
TRINITY_DN75710_c1_g2_i1.p1	0.0315505	0.166797	0.0143978	putative adenosine monophosphate-protein transferase FICD [Apostichopus japonicus]
TRINITY_DN92648_c0_g1_i1.p1	0.0208296	0.13904	0.0150427	PREDICTED: uncharacterized protein LOC108676409 [Hyalella azteca]
TRINITY_DN79763_c14_g2_i1.p1	0.0373919	0.140221	0.0160355	PREDICTED: 14 kDa phosphohistidine phosphatase-like [Hyalella azteca]
TRINITY_DN50478_c0_g1_i1.p1	0.0628705	0.568798	0.0166289	PREDICTED: uncharacterized protein LOC108678180 [Hyalella azteca]
TRINITY_DN79462_c0_g1_i5.p1	0.000992917	119.553	0.0171602	valosin-containing protein [Penaeus monodon]
TRINITY_DN73894_c0_g1_i1.p1	0.0208307	0.0665135	0.0172693	PREDICTED: transmembrane protein 47-like isoform X1 [Hyalella azteca]
TRINITY_DN79066_c2_g1_i1.p1	0.0250757	0.10065	0.0173256	PREDICTED: uncharacterized protein LOC108675672 [Hyalella azteca]
TRINITY_DN99855_c0_g1_i1.p1	0.084202	0.350106	0.0178379	NA
TRINITY_DN58560_c0_g1_i2.p1	0.0139096	0.0421965	0.0180223	PREDICTED: monocarboxylate transporter 2-like [Hyalella azteca]
TRINITY_DN61483_c0_g1_i1.p1	0.0370185	0.934306	0.019031	PREDICTED: ribonuclease P protein subunit p40-like [Hyalella azteca]
TRINITY_DN746_c0_g1_i1.p1	0.0529245	0.506256	0.019702	PREDICTED: tRNA (adenine(58)-N(1))-methyltransferase catalytic subunit TRMT61A-like [Hyalella azteca]
TRINITY_DN81213_c2_g1_i5.p1	0.0153051	0.0534589	0.0199133	PREDICTED: ras-related protein Rab-5B-like [Hyalella azteca]
TRINITY_DN80483_c0_g2_i1.p1	0.0295636	0.0868935	0.0209293	PREDICTED: dolichol-phosphate mannosyltransferase subunit 1-like [Hyalella azteca]
TRINITY_DN68641_c0_g1_i1.p1	0.0307697	0.139525	0.0212879	PREDICTED: uncharacterized protein LOC108678359 isoform X1 [Hyalella azteca]
TRINITY_DN75362_c2_g1_i1.p1	0.036008	0.114251	0.0213213	PREDICTED: nuclear factor interleukin-3-regulated protein-like [Hyalella azteca]
TRINITY_DN67147_c0_g1_i1.p1	0.0512918	0.243474	0.0216081	PREDICTED: calcium-independent phospholipase A2-gamma-like [Hyalella azteca] &gt;XP_018021021.1 PREDICTED: calcium-independent phospholipase A2-gamma-like [Hyalella azteca]
TRINITY_DN54081_c0_g1_i2.p1	0.0104012	0.0548379	0.0217497	PREDICTED: serine/threonine-protein kinase tricorner-like [Hyalella azteca]
TRINITY_DN81668_c10_g2_i1.p1	0.105421	0.479888	0.0218991	PREDICTED: recQ-mediated genome instability protein 1-like [Hyalella azteca]
TRINITY_DN31807_c0_g1_i1.p1	0.0388855	0.107051	0.022237	PREDICTED: protein FAM98B-like isoform X2 [Hyalella azteca]
TRINITY_DN59012_c0_g1_i3.p1	0.00171574	16.3845	0.0231441	PREDICTED: LOW QUALITY PROTEIN: MOB kinase activator-like 1 [Hyalella azteca]
TRINITY_DN76258_c1_g2_i2.p1	0.0318423	0.0837859	0.0240753	PREDICTED: serine/threonine-protein kinase PLK4-like [Hyalella azteca]
TRINITY_DN47702_c0_g1_i1.p1	0.016334	0.0892131	0.0254518	PREDICTED: protein ovo-like isoform X1 [Hyalella azteca]
TRINITY_DN43280_c0_g1_i1.p1	0.0181673	0.249369	0.0256376	PREDICTED: exportin-2-like [Hyalella azteca]
TRINITY_DN27157_c0_g1_i1.p1	0.0715245	0.378095	0.0257425	PREDICTED: DNA repair protein REV1-like [Hyalella azteca]
TRINITY_DN37656_c0_g1_i1.p1	0.0547543	0.308002	0.0263961	PREDICTED: cysteine protease ATG4B-like [Hyalella azteca]
TRINITY_DN80208_c0_g1_i4.p1	0.00201956	0.0113192	0.0265047	PREDICTED: neurocalcin homolog isoform X3 [Hyalella azteca]
TRINITY_DN72889_c0_g2_i1.p1	0.0441404	0.111701	0.0267049	PREDICTED: phosphoacetylglucosamine mutase-like [Hyalella azteca]
TRINITY_DN71662_c0_g1_i2.p1	0.0379012	0.0940906	0.0270475	PREDICTED: bromodomain adjacent to zinc finger domain protein 1A-like [Hyalella azteca]
TRINITY_DN6994_c0_g1_i1.p1	0.0264756	0.0987298	0.0278171	PREDICTED: general vesicular transport factor p115-like [Hyalella azteca]
TRINITY_DN68784_c0_g1_i2.p1	0.110673	0.288061	0.0290339	PREDICTED: uncharacterized protein LOC108676354 [Hyalella azteca]
TRINITY_DN72985_c0_g1_i1.p1	0.0134949	0.0574241	0.0297885	PREDICTED: uncharacterized protein LOC108667058 [Hyalella azteca]
TRINITY_DN18582_c0_g1_i1.p1	0.0360539	0.103793	0.0299762	PREDICTED: N-alpha-acetyltransferase 25, NatB auxiliary subunit-like [Hyalella azteca]
TRINITY_DN65727_c0_g1_i1.p1	0.0314592	0.290286	0.0301584	PREDICTED: sad1-interacting factor 2-like [Hyalella azteca]
TRINITY_DN56079_c0_g1_i3.p1	0.0434368	0.588199	0.0305148	PREDICTED: uncharacterized protein LOC108675828 isoform X1 [Hyalella azteca]
TRINITY_DN73570_c1_g1_i1.p1	0.013743	370.461	0.0309362	PREDICTED: lys-63-specific deubiquitinase BRCC36-like [Hyalella azteca]
TRINITY_DN73448_c0_g1_i3.p1	0.0260535	0.112798	0.0310835	PREDICTED: chondroitin proteoglycan-2-like [Hyalella azteca]
TRINITY_DN75008_c0_g1_i1.p1	0.00509132	0.0373636	0.0319084	PREDICTED: transcriptional activator protein Pur-beta-like isoform X5 [Hyalella azteca]
TRINITY_DN93718_c0_g1_i1.p1	0.0264339	0.119676	0.0327678	PREDICTED: transcription factor LBX1-like [Hyalella azteca]
TRINITY_DN80141_c1_g2_i1.p1	0.00148287	0.0596925	0.0328809	glucose-6-phosphate 1-epimerase [Zootermopsis nevadensis]
TRINITY_DN59584_c0_g1_i2.p1	0.0693092	0.320848	0.0329347	PREDICTED: tubulin-specific chaperone E-like [Hyalella azteca]
TRINITY_DN24245_c0_g1_i1.p1	0.110959	0.49115	0.0329813	NA
TRINITY_DN76491_c3_g1_i12.p1	0.0113414	0.0393113	0.0330327	PREDICTED: E3 ubiquitin-protein ligase SMURF2-like isoform X1 [Hyalella azteca]
TRINITY_DN51697_c0_g1_i1.p1	0.00942806	53.8865	0.0333909	PREDICTED: uncharacterized protein LOC108664340 [Hyalella azteca]
TRINITY_DN2225_c0_g1_i1.p1	0.0403877	0.128351	0.0343656	PREDICTED: double-strand break repair protein MRE11-like [Hyalella azteca]
TRINITY_DN80554_c0_g3_i1.p1	0.00345809	0.0339583	0.0344661	PREDICTED: splicing factor 3B subunit 4-like [Hyalella azteca]
TRINITY_DN63684_c0_g2_i1.p1	0.0371378	0.142925	0.0345463	PREDICTED: zinc finger C2HC domain-containing protein 1B-like [Hyalella azteca]
TRINITY_DN8571_c0_g1_i1.p1	0.0378742	0.144419	0.0346456	PREDICTED: uncharacterized protein LOC108666044 [Hyalella azteca]
TRINITY_DN73326_c0_g1_i1.p1	0.0183335	0.0590319	0.0349672	PREDICTED: uncharacterized protein LOC108680392 [Hyalella azteca]
TRINITY_DN43164_c0_g1_i1.p1	0.0193159	0.0508419	0.035094	PREDICTED: annulin-like [Hyalella azteca]
TRINITY_DN73545_c0_g4_i2.p1	0.0301229	0.146226	0.0355447	PREDICTED: tubulin-folding cofactor B-like [Hyalella azteca] &gt;XP_018022141.1 PREDICTED: tubulin-folding cofactor B-like [Hyalella azteca]
TRINITY_DN36553_c0_g1_i1.p1	0.066779	0.334324	0.0361754	PREDICTED: uncharacterized protein LOC108666557 isoform X3 [Hyalella azteca]
TRINITY_DN77913_c3_g1_i2.p1	0.0270876	0.0612304	0.0370367	PREDICTED: actin-like protein 6A [Hyalella azteca]
TRINITY_DN77849_c0_g2_i1.p1	0.0500599	0.141633	0.0375407	PREDICTED: ubiquitin-conjugating enzyme E2 J2-like [Hyalella azteca]
TRINITY_DN78541_c2_g2_i6.p1	0.0132154	0.0421978	0.0378037	PREDICTED: phosphatidylinositol-binding clathrin assembly protein LAP-like [Hyalella azteca]
TRINITY_DN62001_c0_g1_i1.p1	0.0208064	0.240151	0.0380035	PREDICTED: Golgi SNAP receptor complex member 2-like [Hyalella azteca]
TRINITY_DN70525_c0_g1_i1.p1	0.0490864	0.104611	0.0384958	PREDICTED: transmembrane 9 superfamily member 1-like [Hyalella azteca]
TRINITY_DN70100_c0_g1_i1.p1	0.0081968	0.0431534	0.0387091	PREDICTED: merlin-like [Hyalella azteca]
TRINITY_DN792_c0_g1_i1.p1	0.0306582	0.144469	0.0392445	PREDICTED: uncharacterized protein LOC108676686 [Hyalella azteca]
TRINITY_DN71284_c0_g2_i3.p1	0.0306942	0.103822	0.0392916	tripartite motif-containing protein 2-like isoform X2 [Mizuhopecten yessoensis] &gt;XP_021344639.1 tripartite motif-containing protein 2-like isoform X2 [Mizuhopecten yessoensis] &gt;OWF54489.1 Tripartite motif-containing protein 2 [Mizuhopecten yessoensis]
TRINITY_DN62796_c0_g1_i1.p1	0.0401692	0.370846	0.0393024	PREDICTED: uncharacterized protein LOC108668819 [Hyalella azteca]
TRINITY_DN80044_c0_g1_i1.p1	0.0439799	0.131642	0.0404116	PREDICTED: loricrin-like [Hyalella azteca]
TRINITY_DN77840_c2_g3_i1.p1	0.0426819	0.104192	0.0411209	PREDICTED: protein CREBRF homolog [Hyalella azteca]
TRINITY_DN73359_c6_g1_i1.p1	0.019787	0.238246	0.0422456	PREDICTED: phosphoglucomutase-1-like [Hyalella azteca]
TRINITY_DN79424_c3_g1_i1.p1	0.0638101	0.23636	0.0423087	PREDICTED: RNA-binding protein NOB1-like isoform X1 [Hyalella azteca]
TRINITY_DN48521_c0_g1_i1.p1	0.0267982	0.0638313	0.0424727	PREDICTED: actin-related protein 6-like [Hyalella azteca]
TRINITY_DN79615_c2_g1_i6.p1	0.0243843	0.0984077	0.0425764	PREDICTED: hsp90 co-chaperone Cdc37-like [Hyalella azteca]
TRINITY_DN75829_c8_g1_i4.p1	0.0291013	0.0949734	0.0427251	PREDICTED: vesicle transport protein SFT2B-like, partial [Hyalella azteca]
TRINITY_DN80143_c0_g1_i2.p1	0.000765067	17.7291	0.0427492	PREDICTED: zinc finger protein rotund-like isoform X4 [Hyalella azteca]
TRINITY_DN68123_c0_g1_i1.p1	0.0719253	0.236419	0.0431574	PREDICTED: U6 snRNA phosphodiesterase-like [Hyalella azteca]
TRINITY_DN76565_c3_g1_i3.p1	0.0243916	0.0540986	0.0440554	PREDICTED: probable isocitrate dehydrogenase [NAD] subunit beta, mitochondrial isoform X3 [Hyalella azteca]
TRINITY_DN24668_c0_g1_i1.p2	0.00350194	43.3715	0.0441559	PREDICTED: ATP-binding cassette sub-family D member 4-like isoform X1 [Hyalella azteca]
TRINITY_DN77392_c4_g1_i4.p1	0.0402395	0.129078	0.0454372	PREDICTED: uncharacterized protein LOC108669140 [Hyalella azteca] &gt;XP_018011927.1 PREDICTED: uncharacterized protein LOC108669140 [Hyalella azteca]
TRINITY_DN44015_c0_g1_i1.p1	0.0520351	0.778937	0.0458138	sulfatase-modifying factor 1 precursor [Xenopus tropicalis] &gt;CAJ82122.1 sulfatase modifying factor 1 [Xenopus tropicalis] &gt;OCA39219.1 hypothetical protein XENTR_v90012659mg [Xenopus tropicalis]
TRINITY_DN65070_c0_g1_i1.p1	0.106415	0.652646	0.0459275	PREDICTED: tail-anchored protein insertion receptor WRB-like [Hyalella azteca]
TRINITY_DN75789_c1_g1_i1.p1	0.0115308	0.0374028	0.0461111	PREDICTED: mRNA export factor-like [Hyalella azteca] &gt;XP_018027920.1 PREDICTED: mRNA export factor-like [Hyalella azteca]
TRINITY_DN42343_c0_g1_i1.p1	0.0155001	0.116693	0.0467117	PREDICTED: cysteine-rich PDZ-binding protein-like [Hyalella azteca]
TRINITY_DN77958_c4_g3_i6.p1	0.0139752	0.0403695	0.0468381	PREDICTED: septin-7-like isoform X3 [Hyalella azteca]
TRINITY_DN79414_c0_g1_i4.p1	0.0255055	0.061619	0.046986	PREDICTED: ER lumen protein-retaining receptor-like [Hyalella azteca]
TRINITY_DN94288_c0_g1_i1.p1	0.00775104	0.0348345	0.0470836	PREDICTED: UPF0047 protein YjbQ-like [Hyalella azteca]
TRINITY_DN9368_c0_g1_i1.p1	0.0023299	0.0138526	0.0475221	PREDICTED: transmembrane and TPR repeat-containing protein CG4050-like [Hyalella azteca]
TRINITY_DN50504_c0_g2_i2.p1	0.0270822	0.0724314	0.0483677	PREDICTED: leishmanolysin-like peptidase [Hyalella azteca]
