# Supplementary material for: Morphological and molecular evolution of hadal amphipod’s eggs provides insights into embryogenesis under high hydrostatic pressure
Source: Front Cell Dev Biol. 2022 Sep 12;10:987409. doi: 10.3389/fcell.2022.987409 (PMC9511220; doi:10.3389/fcell.2022.987409)
Supplement: Supplementary file 2 [file Table3.XLSX]

## Sheet: Table S3
Table S3. The positively selected genes list of the hadal amphipod A.gigantea’s eggs.
transcript_id	sites	p value	annotation
TRINITY_DN43243_c0_g1_i1.p1	NA	0	PREDICTED: uncharacterized protein LOC108678185 [Hyalella azteca]
TRINITY_DN71792_c0_g1_i1.p1	22 M 0.845; 33 F 0.807; 52 M 0.833; 90 D 0.889; 92 I 0.588; 113 T 0.872; 125 I 0.614; 148 E 0.897; 154 Y 0.856; 180 T 0.863; 188 Q 0.886; 199 Q 0.510; 205 R 0.875; 223 M 0.877; 224 N 0.873	1.131e-06	PREDICTED: retinol dehydrogenase 11-like [Hyalella azteca]
TRINITY_DN77055_c0_g1_i1.p1	162 K 0.968*	1.363e-06	PREDICTED: uncharacterized protein LOC108678306 [Hyalella azteca]
TRINITY_DN20314_c0_g1_i1.p1	NA	5.075e-06	PREDICTED: kxDL motif-containing protein CG10681-like [Hyalella azteca]
TRINITY_DN73905_c1_g2_i1.p1	80 D 0.621; 101 P 0.854; 192 T 0.574; 324 L 0.910	4.3233e-05	PREDICTED: S-adenosylmethionine synthase-like isoform X1 [Hyalella azteca]
TRINITY_DN24245_c0_g1_i1.p1	7 F 0.690; 17 S 0.997**; 22 Q 0.957*; 33 N 0.882; 65 K 0.627; 66 L 0.895; 71 S 0.970*; 76 L 0.957*; 80 Y 0.977*; 81 S 0.965*; 106 Q 0.957*; 110 L 0.962*; 124 D 0.718; 125 Q 0.587; 131 L 0.630; 146 Y 0.983*; 147 H 0.969*; 156 G 0.976*; 157 T 0.998**; 159 P 0.960*; 160 N 0.953*	0.000120471	NA
TRINITY_DN77784_c1_g6_i1.p1	2 E 0.553; 5 Q 0.904; 6 K 0.986*; 33 Q 0.760; 53 L 0.976*; 54 E 0.583; 83 G 0.897	0.000121218	probable malonyl-CoA-acyl carrier protein transacylase, mitochondrial [Cryptotermes secundus] &gt;PNF23112.1 putative malonyl-CoA-acyl carrier protein transacylase, mitochondrial [Cryptotermes secundus]
TRINITY_DN57719_c0_g1_i3.p1	26 R 0.543; 28 F 0.978*; 35 N 0.768; 48 Y 0.603; 64 K 0.630; 84 R 0.809; 87 T 0.684; 90 S 0.997**; 93 K 0.546; 121 K 0.964*; 125 T 0.980*; 127 Q 0.976*; 128 Q 0.528; 130 A 0.990*; 131 P 0.738	0.000287955	NA
TRINITY_DN62515_c0_g2_i1.p1	NA	0.000292121	PREDICTED: leucine carboxyl methyltransferase 1-like [Hyalella azteca]
TRINITY_DN74297_c0_g4_i3.p1	20 K 0.680; 27 S 0.845; 50 L 0.776; 58 S 0.707; 75 I 0.839; 76 M 0.863; 81 G 0.973*; 82 A 0.902; 98 H 0.653; 102 L 0.800; 103 D 0.602; 104 E 0.984*; 105 R 0.990**; 107 Q 0.999**; 110 L 0.954*; 114 R 0.951*; 117 I 0.872; 133 K 0.764; 136 V 0.806; 141 L 0.756; 142 N 0.592; 144 R 1.000**; 145 F 0.922; 150 K 0.926; 152 Q 0.628; 157 S 0.827	0.000294219	PREDICTED: apolipoprotein D-like isoform X1 [Hyalella azteca]
TRINITY_DN48745_c0_g1_i1.p1	34 S 0.881; 39 N 0.692; 42 Q 0.570; 93 T 0.997**; 113 S 0.931; 114 S 0.813; 122 C 0.979*; 165 R 0.973*; 181 H 0.990**	0.00033201	PREDICTED: vesicle-associated membrane protein 7-like [Hyalella azteca]
TRINITY_DN10760_c0_g1_i1.p1	NA	0.000347353	PREDICTED: E3 ubiquitin-protein ligase listerin-like [Hyalella azteca]
TRINITY_DN77923_c0_g1_i4.p1	5 L 0.529; 51 L 0.698; 77 S 0.922; 79 E 0.826; 108 I 0.615; 125 V 0.915; 132 I 0.911; 188 L 0.941; 197 L 0.789; 224 M 0.804; 237 E 0.764; 285 I 0.944; 296 I 0.888; 319 I 0.892; 321 D 0.830; 335 I 0.725; 349 I 0.896; 354 L 0.593; 365 A 0.931; 370 M 0.844; 412 T 0.665	0.000394605	putative aldehyde dehydrogenase family 7 member A1 homolog [Eurytemora affinis]
TRINITY_DN77635_c1_g1_i1.p1	18 E 0.975*; 57 M 0.538; 74 E 0.819; 79 H 0.605; 99 L 0.579; 106 K 0.575; 137 L 0.989*; 143 Y 0.563; 179 L 0.642; 190 M 0.554; 198 K 0.851; 237 S 0.961*; 275 S 0.638; 283 F 0.992**; 285 L 0.947; 287 E 0.642; 303 S 0.612; 305 N 0.700; 306 K 0.582; 314 K 0.864; 335 S 0.574; 340 Y 0.562; 370 V 0.515; 377 F 0.562; 378 I 0.628; 380 E 0.976*; 408 S 0.608; 467 V 0.535; 472 A 0.891; 480 S 0.578; 500 N 0.…	0.000483235	PREDICTED: uncharacterized protein LOC108670558 [Hyalella azteca]
TRINITY_DN80218_c2_g2_i4.p1	31 S 0.795; 83 K 0.830; 99 L 0.713; 143 V 0.546; 150 I 0.954*; 163 A 0.994**; 164 V 0.535; 238 E 0.691; 298 L 0.653; 328 L 0.827; 348 F 0.614; 528 N 0.904	0.000554379	PREDICTED: kielin/chordin-like protein isoform X1 [Hyalella azteca]
TRINITY_DN65168_c1_g1_i1.p1	68 S 0.988*; 251 S 0.983*; 274 S 0.997**; 309 N 0.698; 391 V 0.860; 394 P 0.990**; 429 T 0.544; 432 V 0.976*; 449 N 0.975*	0.000593705	PREDICTED: symplekin-like [Hyalella azteca]
TRINITY_DN71081_c0_g1_i3.p1	NA	0.000610731	PREDICTED: peroxiredoxin-2-like [Hyalella azteca]
TRINITY_DN42410_c0_g1_i1.p1	8 V 0.658; 11 K 0.639; 12 R 0.981*; 14 I 0.774; 15 M 0.597; 19 K 0.973*; 26 S 0.853; 29 H 0.535; 30 V 0.636; 37 K 0.939; 39 L 0.719; 52 I 0.617; 55 D 0.929; 59 I 0.980*; 62 I 0.941; 70 E 0.763; 75 A 0.963*; 79 V 0.761; 83 S 0.920; 85 G 0.720; 88 Q 0.985*; 90 E 0.845; 93 N 0.766; 96 N 0.859; 97 K 0.619; 98 R 0.963*; 99 S 0.780; 101 S 0.794; 102 V 0.976*	0.000653191	PREDICTED: uncharacterized protein LOC108678568 [Hyalella azteca]
TRINITY_DN72972_c0_g1_i1.p1	9 Q 0.990*; 15 T 0.575; 47 A 0.803; 58 M 0.517; 85 V 0.554; 88 Y 0.982*; 91 Y 0.566; 110 A 0.923; 120 I 0.588; 122 I 0.743; 129 V 0.706; 135 A 0.862; 144 R 0.991**; 155 M 0.676; 162 S 0.561; 174 K 0.550; 199 L 0.817; 213 S 0.804; 216 D 0.617; 230 N 0.989*; 244 T 0.834; 268 T 0.867; 286 T 0.555; 290 Q 0.963*; 293 L 0.572; 295 L 0.593; 328 S 0.601; 343 S 0.567; 344 H 0.618; 354 N 0.583; 372 S 0.672…	0.000668226	PREDICTED: leucine-rich repeat-containing protein 47-like [Hyalella azteca]
TRINITY_DN50719_c0_g1_i1.p1	1 A 0.977*; 4 R 0.986*; 22 S 0.842; 23 T 0.978*; 29 S 0.889; 62 C 0.544; 75 S 0.988*; 78 Y 0.650; 82 A 0.836; 83 L 0.526; 84 T 0.965*; 85 V 0.978*; 86 S 0.922; 87 R 0.562; 116 C 0.919	0.000678939	PREDICTED: exosome component 10-like [Hyalella azteca]
TRINITY_DN73570_c2_g1_i1.p1	1 S 0.880; 4 N 0.955*; 12 S 0.993**; 108 T 0.728; 165 R 0.988*	0.00069982	PREDICTED: COP9 signalosome complex subunit 7a-like [Hyalella azteca]
TRINITY_DN80059_c3_g1_i3.p1	93 L 0.515; 112 C 0.789; 143 S 0.995**; 194 G 0.892; 233 S 0.955*; 278 N 0.614; 281 L 0.979*	0.000720307	PREDICTED: solute carrier family 25 member 38-like isoform X3 [Hyalella azteca]
TRINITY_DN70897_c0_g1_i3.p1	2 N 0.910; 144 N 0.719; 182 S 0.932; 197 V 0.898; 207 S 0.907; 248 A 0.909; 250 K 0.815	0.000736303	PREDICTED: ancient ubiquitous protein 1-like [Hyalella azteca]
TRINITY_DN72437_c0_g1_i1.p1	4 M 0.917; 17 S 0.963*; 22 S 0.996**; 57 S 0.998**; 60 N 0.971*	0.00078049	PREDICTED: muscle-specific protein 20-like [Hyalella azteca]
TRINITY_DN80077_c4_g1_i4.p1	37 R 0.995**; 59 K 0.771; 62 R 0.969*; 64 D 0.965*; 119 R 0.572; 126 Q 0.528; 130 V 0.950; 135 S 0.987*; 164 L 0.969*; 195 V 0.813; 241 R 0.978*; 243 S 0.952*; 251 S 0.814; 293 Y 0.698; 295 N 0.870; 317 M 0.520; 328 Q 0.502	0.000828404	PREDICTED: fibrillin-1-like isoform X8 [Hyalella azteca]
TRINITY_DN75280_c0_g1_i1.p1	1 G 0.642; 3 T 0.591; 6 A 0.762; 9 V 0.711; 20 S 0.995**; 22 Y 0.790; 23 N 0.842; 24 P 0.984*; 29 I 0.758; 30 S 0.812; 34 S 0.891; 52 Q 0.527; 62 Q 0.600; 75 V 0.552; 82 Q 0.983*; 85 P 0.962*; 86 G 0.966*; 94 T 0.597; 95 E 0.864; 96 T 0.696; 102 V 0.594; 110 A 0.726; 139 D 0.599; 141 S 0.776; 144 A 0.702; 152 L 0.625; 173 H 0.555; 174 P 0.715; 180 V 0.745	0.00087746	PREDICTED: uncharacterized protein LOC108673360 [Hyalella azteca]
TRINITY_DN82982_c0_g1_i1.p1	1 Y 0.619; 2 K 0.617; 3 T 0.617; 4 L 0.621; 5 D 0.615; 6 H 0.616; 7 A 0.766; 8 L 0.623; 9 M 0.613; 10 K 0.617; 11 T 0.624; 12 S 0.624; 13 P 0.658; 14 P 0.621; 15 Y 0.753; 16 M 0.633; 17 E 0.620; 18 D 0.615; 19 L 0.619; 20 K 0.632; 21 T 0.639; 22 W 0.625; 23 V 0.651; 24 T 0.624; 25 D 0.616; 26 L 0.618; 27 K 0.623; 28 L 0.623; 29 F 0.617; 30 L 0.619; 31 R 0.623; 32 L 0.625; 33 D 0.615; 34 W 0.625; …	0.00088757	PREDICTED: uncharacterized protein LOC108682262 isoform X1 [Hyalella azteca]
TRINITY_DN59642_c0_g1_i2.p1	2 L 0.561; 8 W 0.988*; 17 P 0.584; 26 Y 0.812; 46 A 0.548; 51 T 0.995**; 62 P 0.680; 66 G 0.873; 70 T 0.706; 158 A 0.501; 163 T 0.843; 174 S 0.991**; 192 G 0.990**; 213 Q 0.753; 266 I 0.503	0.000963072	PREDICTED: putative tRNA pseudouridine synthase Pus10 [Hyalella azteca]
TRINITY_DN79336_c0_g1_i4.p1	157 L 0.950*; 182 A 0.549; 229 R 0.854; 233 L 0.656; 272 V 0.716; 290 T 0.971*; 332 R 0.613; 458 K 0.792; 475 L 0.549; 512 S 0.945; 537 K 0.860; 592 S 0.734; 593 A 0.855; 607 R 0.680; 647 E 0.746; 789 Q 0.847; 817 T 0.731; 840 D 0.542; 863 S 0.896; 866 P 0.970*; 870 M 0.534; 872 E 0.941	0.000987265	PREDICTED: uncharacterized protein LOC108669665 [Hyalella azteca]
TRINITY_DN82277_c0_g1_i1.p1	4 C 0.580; 5 R 0.821; 7 L 0.917; 80 A 0.935; 96 E 0.971*; 99 L 0.852	0.00103377	PREDICTED: denticleless protein homolog [Hyalella azteca]
TRINITY_DN77958_c3_g3_i2.p1	57 S 0.621; 144 S 0.994**; 185 N 0.824; 200 D 0.965*; 228 S 0.843; 254 I 0.537; 309 T 0.821; 369 N 0.861; 458 V 0.830	0.00104477	PREDICTED: nuclear receptor coactivator 2-like [Hyalella azteca]
TRINITY_DN80980_c4_g1_i3.p1	43 T 0.903; 57 S 0.872; 113 I 0.911; 119 M 0.742; 156 S 0.904; 172 F 0.530; 202 S 0.871; 203 V 0.890; 241 G 0.801	0.00113526	PREDICTED: solute carrier family 25 member 36-A-like [Hyalella azteca]
TRINITY_DN2641_c0_g1_i1.p1	83 H 0.896; 88 N 0.500; 96 S 0.761; 132 N 0.839; 151 A 0.579; 162 V 0.547; 168 I 0.581; 170 G 0.885; 185 K 0.796; 192 Q 0.901; 236 Q 0.547; 241 L 0.895; 244 K 0.919; 245 Y 0.967*; 247 Y 0.837; 262 S 0.532; 282 Q 0.545; 283 T 0.740; 302 L 0.502; 323 A 0.855; 379 L 0.685; 412 S 0.983*; 420 V 0.536	0.00117012	PREDICTED: methyltransferase-like protein 17, mitochondrial [Hyalella azteca]
TRINITY_DN78811_c0_g1_i1.p1	NA	0.00118261	PREDICTED: ribosomal protein S6 kinase alpha-1-like [Hyalella azteca]
TRINITY_DN18783_c0_g1_i2.p1	116 L 0.637; 155 M 0.510; 156 A 0.918; 165 R 0.848; 170 S 0.832; 225 H 0.725; 227 K 0.853; 228 L 0.551; 245 N 0.655; 256 K 0.524; 276 L 0.948; 350 S 0.745; 355 Q 0.952*; 364 K 0.837	0.00126156	PREDICTED: U3 small nucleolar RNA-associated protein 4 homolog [Hyalella azteca]
TRINITY_DN56793_c0_g1_i1.p1	1 V 0.753; 2 T 0.754; 3 R 0.757; 4 V 0.753; 5 T 0.754; 6 A 0.754; 7 D 0.752; 8 A 0.788; 9 V 0.755; 10 Q 0.752; 11 R 0.753; 12 C 0.753; 13 Q 0.754; 14 A 0.755; 15 Y 0.752; 16 V 0.755; 17 L 0.752; 18 F 0.752; 19 Y 0.752; 20 K 0.752; 21 K 0.752; 22 N 0.759; 23 N 0.751; 24 P 0.754; 25 E 0.752; 26 A 0.755; 27 E 0.755; 28 V 0.975*; 29 I 0.755; 30 R 0.753; 31 S 0.757; 32 R 0.761; 33 A 0.756; 34 G 0.757;…	0.00133473	PREDICTED: ubiquitin carboxyl-terminal hydrolase 20-like [Hyalella azteca]
TRINITY_DN73332_c8_g3_i5.p1	45 F 0.726; 104 Y 0.816; 139 L 0.704; 157 S 0.761; 203 A 0.847; 207 A 0.826; 217 A 0.941; 238 N 0.721	0.00136136	PREDICTED: CD63 antigen-like [Hyalella azteca]
TRINITY_DN12806_c0_g1_i1.p1	1 L 0.894; 13 Q 0.664; 15 I 0.530; 21 L 0.557; 27 A 0.901; 34 I 0.886; 45 Y 0.962*; 50 N 0.997**; 71 I 0.912; 86 S 0.760	0.00168415	PREDICTED: peptide deformylase, mitochondrial-like [Hyalella azteca]
TRINITY_DN19451_c0_g1_i1.p1	12 I 0.864; 13 S 0.928; 18 L 0.936; 27 S 0.589; 69 S 0.628; 154 V 0.638; 172 S 0.910; 173 S 0.795; 176 S 0.529; 177 N 0.603; 178 L 0.854; 191 L 0.825; 245 S 0.957*	0.00178825	PREDICTED: AF4/FMR2 family member 4-like [Hyalella azteca]
TRINITY_DN68306_c0_g1_i1.p1	6 N 0.982*; 8 S 0.997**; 28 Q 0.904; 63 C 0.553; 69 H 0.878; 72 S 0.830; 76 K 0.765; 82 T 0.532; 107 S 0.940; 119 S 0.891; 213 S 0.588; 302 T 0.968*; 336 S 0.525; 357 H 0.777; 372 T 0.968*	0.00203671	PREDICTED: dnaJ homolog dnj-5-like isoform X1 [Hyalella azteca]
TRINITY_DN75368_c0_g4_i1.p1	2 T 0.752; 210 T 0.697	0.00207087	PREDICTED: ras-related protein Rab-14 [Hyalella azteca]
TRINITY_DN81160_c3_g1_i1.p1	20 L 0.598; 30 K 0.533; 79 P 0.937; 129 E 0.976*; 157 T 0.964*; 278 S 0.857; 411 V 0.840; 417 P 0.571; 428 T 0.955*; 430 S 0.965*; 431 S 0.961*; 448 Q 0.774	0.00208548	PREDICTED: mucin-22-like isoform X3 [Hyalella azteca]
TRINITY_DN33817_c0_g1_i1.p1	1 M 0.938; 2 L 0.799; 3 A 0.802; 4 A 0.798; 5 V 0.793; 6 F 0.792; 7 V 0.793; 8 G 0.793; 9 S 0.796; 10 L 0.798; 11 I 0.965*; 12 A 0.798; 13 L 0.796; 14 A 0.793; 15 V 0.838; 16 I 0.790; 17 C 0.797; 18 Y 0.795; 19 R 0.796; 20 H 0.803; 21 I 0.790; 22 L 0.798; 23 N 0.797; 24 D 0.800; 25 S 0.832; 26 Y 0.796; 27 S 0.795; 28 R 0.925; 29 P 0.799; 30 E 0.794; 31 V 0.794; 32 M 0.791; 33 I 0.923; 34 I 0.796;…	0.00268259	PREDICTED: transmembrane protein 98-like [Hyalella azteca]
TRINITY_DN22985_c0_g1_i1.p1	5 G 0.758; 42 L 0.720; 82 S 0.758	0.00283074	PREDICTED: rab-like protein 3 [Hyalella azteca]
TRINITY_DN76053_c2_g4_i2.p1	34 R 0.941; 63 A 0.983*; 78 S 0.928; 85 A 0.906; 88 S 0.831; 97 A 0.994**; 104 L 0.723; 172 T 0.907	0.00284967	PREDICTED: 5-formyltetrahydrofolate cyclo-ligase-like [Hyalella azteca]
TRINITY_DN67926_c0_g1_i2.p1	12 S 0.997**; 38 A 0.583; 98 V 0.941; 105 S 0.857	0.00303361	PREDICTED: uncharacterized protein LOC108676613 isoform X2 [Hyalella azteca]
TRINITY_DN81178_c0_g1_i6.p1	14 V 0.890; 17 K 0.911; 32 S 0.715; 92 A 0.667; 109 S 0.940; 121 K 0.674; 220 S 0.907; 309 S 0.944; 363 C 0.947; 413 M 0.795; 418 S 0.816; 435 L 0.692; 438 Q 0.920; 485 R 0.734	0.00316605	PREDICTED: serine palmitoyltransferase 2-like isoform X2 [Hyalella azteca]
TRINITY_DN69843_c0_g1_i1.p1	28 L 0.798; 31 N 0.984*; 40 I 0.824; 52 G 0.799; 160 V 0.881; 171 T 0.941; 180 N 0.927; 181 M 0.616	0.0033376	PREDICTED: mediator of RNA polymerase II transcription subunit 7-like [Hyalella azteca]
TRINITY_DN70784_c0_g1_i2.p1	28 T 0.787; 30 Q 0.934; 275 Q 0.977*; 382 G 0.990**; 384 A 0.923; 389 A 0.501	0.00349237	PREDICTED: uncharacterized protein LOC108668297 [Hyalella azteca]
TRINITY_DN73976_c1_g1_i5.p1	9 Q 0.865; 10 Y 0.963*; 21 D 0.913; 30 T 0.953*; 66 K 0.939; 93 A 0.503; 105 Q 0.965*; 107 Q 0.780; 110 S 0.598; 111 M 0.650; 124 S 0.627; 133 E 0.905; 138 M 0.662; 166 F 0.668	0.00350815	PREDICTED: glycosylated lysosomal membrane protein A-like [Hyalella azteca]
TRINITY_DN27814_c0_g1_i1.p1	69 K 0.782; 136 S 0.991**; 183 T 0.667; 186 V 0.992**; 187 D 0.976*; 191 S 0.985*; 192 C 0.976*	0.00361964	PREDICTED: nuclear pore complex protein Nup160-like [Hyalella azteca]
TRINITY_DN93941_c0_g1_i1.p1	1 T 1.000**; 2 F 0.962*; 4 Q 0.963*; 6 G 1.000**; 8 G 1.000**; 9 M 1.000**; 10 I 0.953*; 11 S 0.979*; 12 G 0.966*; 13 T 1.000**; 18 V 0.988*; 30 T 0.983*; 35 F 0.969*; 42 V 0.516; 44 L 0.999**; 45 L 0.970*; 47 R 0.969*; 48 P 0.997**; 49 L 0.918; 50 L 0.989*; 51 G 0.989*; 52 P 0.753; 53 S 0.553; 54 L 0.826	0.00363074	PREDICTED: UDP-N-acetylglucosamine--dolichyl-phosphate N-acetylglucosaminephosphotransferase-like [Hyalella azteca]
TRINITY_DN75294_c0_g1_i4.p1	19 A 0.898; 38 S 0.620; 79 R 0.618; 259 E 0.984*; 261 F 0.977*; 270 K 0.910; 271 K 0.950*; 296 I 0.974*; 299 S 0.951*	0.00368273	PREDICTED: uncharacterized protein LOC108672887 [Hyalella azteca]
TRINITY_DN75823_c1_g2_i2.p1	6 S 0.694; 10 S 0.506; 12 Q 0.999**; 22 Q 0.909; 23 L 0.996**; 28 D 0.554; 34 K 0.983*; 41 S 0.786; 47 R 0.968*; 51 I 0.830; 52 R 0.760; 55 Y 0.859; 60 L 0.606; 63 S 0.628; 64 R 0.582; 73 K 0.848; 74 A 0.707; 75 P 0.697; 77 P 0.871; 96 G 0.998**; 99 H 0.999**; 100 S 0.999**; 103 K 0.691; 111 H 0.985*; 118 T 0.986*; 126 V 0.564; 138 D 0.883	0.00371655	PREDICTED: ribonuclease P protein subunit drpp30-like [Hyalella azteca]
TRINITY_DN12120_c0_g1_i1.p1	21 K 0.959*; 29 Q 0.591; 68 R 0.964*; 81 T 0.976*; 104 K 0.974*; 118 S 0.875	0.00381084	PREDICTED: uncharacterized protein LOC108677862 [Hyalella azteca]
TRINITY_DN26682_c0_g1_i1.p1	3 F 0.970*; 5 P 0.996**; 6 S 0.989*; 26 C 0.551; 120 L 0.886	0.00388394	PREDICTED: serine/threonine-protein kinase VRK1-like [Hyalella azteca]
TRINITY_DN76577_c9_g2_i2.p1	32 S 0.977*; 36 S 0.986*; 242 H 0.745; 253 E 0.905; 273 P 0.940; 281 L 0.784; 297 R 0.761	0.00398164	PREDICTED: uncharacterized protein LOC108666344 isoform X1 [Hyalella azteca]
TRINITY_DN76418_c0_g1_i1.p1	6 R 0.950*; 24 I 0.607; 33 T 0.878; 51 R 0.836; 55 A 0.616; 61 Y 0.992**; 63 L 0.807; 65 T 0.772; 75 Q 0.988*; 92 V 0.704; 125 R 0.555; 126 D 0.994**; 135 A 0.543; 148 T 0.982*; 152 S 0.962*; 158 A 0.900; 163 V 0.516; 182 L 0.727; 189 V 0.701	0.00407101	PREDICTED: uncharacterized protein LOC108677032 [Hyalella azteca]
TRINITY_DN78931_c2_g2_i1.p1	85 I 0.807; 128 G 0.925; 145 R 0.570; 149 Q 0.990*; 157 H 0.936; 227 K 0.983*	0.00423825	PREDICTED: beta-parvin-like [Hyalella azteca]
TRINITY_DN6822_c0_g1_i1.p1	NA	0.00435766	NA
TRINITY_DN48169_c0_g1_i1.p1	8 N 0.995**; 12 G 0.534; 20 L 0.513; 87 T 0.948; 89 N 0.956*; 94 K 0.994**; 110 R 0.964*; 118 A 0.907; 121 E 0.970*; 164 L 0.981*; 173 P 0.892; 180 R 0.542; 222 L 0.547	0.00438672	PREDICTED: histone-lysine N-methyltransferase setd3-like [Hyalella azteca]
TRINITY_DN90283_c0_g1_i1.p1	6 I 0.595; 26 V 0.536; 27 S 0.897; 29 D 0.926; 126 Q 0.953*; 129 S 0.963*; 132 S 0.926	0.00458149	PREDICTED: uncharacterized protein LOC108670548 [Hyalella azteca]
TRINITY_DN65476_c0_g1_i3.p1	110 G 0.834; 135 S 0.714; 169 T 0.914; 271 Q 0.983*	0.00463262	PREDICTED: uncharacterized protein LOC108673454 [Hyalella azteca]
TRINITY_DN73265_c0_g1_i2.p1	94 G 0.976*; 106 S 0.979*; 167 P 0.983*; 184 E 0.519; 219 K 0.933	0.00465304	PREDICTED: short/branched chain specific acyl-CoA dehydrogenase, mitochondrial-like [Hyalella azteca]
TRINITY_DN71550_c1_g2_i1.p1	34 S 0.977*; 145 S 0.821; 161 S 0.979*; 162 E 0.995**	0.00472015	PREDICTED: 40S ribosomal protein S19-like [Hyalella azteca]
TRINITY_DN61767_c0_g1_i2.p1	3 G 0.625; 50 L 0.723	0.00505701	PREDICTED: phosphorylated CTD-interacting factor 1-like [Hyalella azteca]
TRINITY_DN68140_c0_g1_i1.p1	101 S 0.855; 190 S 0.975*; 194 S 0.979*; 198 T 0.978*; 205 Q 0.725; 221 A 0.976*; 226 C 0.993**; 228 N 0.984*; 229 T 0.987*; 231 D 0.948	0.00511406	PREDICTED: glycerol-3-phosphate acyltransferase 3-like [Hyalella azteca]
TRINITY_DN18092_c0_g1_i1.p1	4 I 0.952*; 14 I 0.515; 99 K 0.948; 102 S 0.986*; 106 S 0.589; 147 T 0.991**; 160 T 0.900	0.00519958	PREDICTED: thioredoxin-related transmembrane protein 2 homolog [Hyalella azteca]
TRINITY_DN78822_c5_g1_i4.p1	122 V 0.843; 123 R 0.894; 125 T 0.974*; 400 R 0.937; 419 A 0.952*; 506 N 0.948	0.00523303	PREDICTED: RAC-alpha serine/threonine-protein kinase-like isoform X1 [Hyalella azteca]
TRINITY_DN79829_c3_g1_i2.p1	7 S 0.785; 55 H 0.704; 92 M 0.967*; 112 K 0.790; 129 Q 0.967*; 151 E 0.958*; 173 Y 0.903; 177 A 0.941; 197 D 0.933; 211 W 0.948; 304 F 0.847	0.00541185	PREDICTED: LOW QUALITY PROTEIN: ectonucleotide pyrophosphatase/phosphodiesterase family member 6-like [Hyalella azteca]
TRINITY_DN68082_c0_g1_i1.p1	32 S 0.973*; 33 D 0.895; 53 A 0.585; 80 K 0.900; 91 A 0.671; 99 A 0.568; 110 E 0.957*	0.00563402	PREDICTED: NADH dehydrogenase [ubiquinone] 1 alpha subcomplex subunit 7-like [Hyalella azteca] &gt;XP_018017788.1 PREDICTED: NADH dehydrogenase [ubiquinone] 1 alpha subcomplex subunit 7-like [Hyalella azteca]
TRINITY_DN67050_c0_g1_i2.p1	NA	0.00569035	PREDICTED: transmembrane emp24 domain-containing protein 1-like [Hyalella azteca]
TRINITY_DN63184_c0_g1_i2.p1	45 S 0.952*; 54 V 0.991**; 92 V 0.989*; 96 S 0.513; 97 T 0.983*; 98 T 0.989*; 156 P 0.665; 158 S 0.996**	0.00574201	PREDICTED: putative glutathione-specific gamma-glutamylcyclotransferase 2 [Hyalella azteca]
TRINITY_DN77594_c6_g3_i1.p1	NA	0.00576562	uncharacterized protein LOC111061743 [Nilaparvata lugens]
TRINITY_DN102596_c0_g1_i1.p1	NA	0.00583736	PREDICTED: set1/Ash2 histone methyltransferase complex subunit ASH2-like [Hyalella azteca]
TRINITY_DN66811_c0_g1_i1.p1	1 I 0.910; 13 G 0.640; 37 L 0.556	0.00584651	PREDICTED: uncharacterized protein LOC108674546 [Hyalella azteca]
TRINITY_DN79470_c8_g1_i4.p1	2 M 0.585; 46 A 0.736; 68 F 0.914; 102 M 0.736; 144 S 0.531; 151 S 0.958*; 195 Q 0.848; 206 V 0.723; 225 K 0.843; 227 K 0.983*; 229 L 0.923; 281 E 0.872; 305 A 0.616	0.0059679	PREDICTED: uncharacterized protein LOC108677179 isoform X3 [Hyalella azteca]
TRINITY_DN74609_c0_g2_i1.p1	11 D 0.779; 49 D 0.620; 57 I 0.674; 119 S 0.987*; 126 E 0.878; 128 T 0.961*; 133 T 0.981*; 140 E 0.642; 148 N 0.943; 153 L 0.557; 334 S 0.978*; 408 Q 0.965*; 441 L 0.758; 480 N 0.940	0.00600235	PREDICTED: DNA polymerase alpha subunit B-like isoform X1 [Hyalella azteca]
TRINITY_DN56944_c0_g1_i2.p1	108 K 0.596	0.00618553	PREDICTED: protein RMD5 homolog B-like isoform X1 [Hyalella azteca]
TRINITY_DN40748_c0_g1_i1.p1	NA	0.00625527	PREDICTED: glutamine-dependent NAD(+) synthetase-like [Hyalella azteca]
TRINITY_DN71312_c0_g1_i1.p1	10 A 0.785; 35 E 0.576; 54 T 0.707; 72 E 0.957*; 81 R 0.915; 91 N 0.717; 108 K 0.818	0.00625659	PREDICTED: uncharacterized protein LOC108671285 [Hyalella azteca]
TRINITY_DN7273_c0_g1_i2.p1	40 E 0.898; 53 T 0.858; 57 S 0.961*; 64 S 0.990*; 111 S 0.993**	0.0063395	PREDICTED: mitochondrial intermediate peptidase-like [Hyalella azteca]
TRINITY_DN87708_c0_g1_i1.p1	21 T 0.602; 30 Q 0.852; 34 A 0.932	0.00641749	NA
TRINITY_DN72804_c0_g1_i1.p1	10 I 0.980*; 11 K 0.519; 37 R 0.503; 84 G 0.533; 231 N 0.983*; 234 S 0.993**; 272 S 0.945	0.00649579	PREDICTED: serine/threonine-protein kinase PAK 2-like isoform X1 [Hyalella azteca]
TRINITY_DN35825_c0_g1_i1.p1	1 L 0.592; 43 T 0.841; 59 F 0.993**; 67 P 0.980*; 70 N 0.687; 76 D 0.562; 81 V 0.960*; 102 L 0.585; 107 N 0.900; 128 A 0.933; 151 D 0.986*; 179 N 0.958*; 215 N 0.963*; 237 E 0.860; 245 P 0.870	0.00651603	PREDICTED: uncharacterized protein LOC108674679 isoform X1 [Hyalella azteca]
TRINITY_DN103676_c0_g1_i1.p1	36 R 0.856; 38 A 0.793; 48 P 0.632; 57 R 0.779; 105 S 0.822	0.00672527	PREDICTED: DDB1- and CUL4-associated factor 6-like [Hyalella azteca]
TRINITY_DN70775_c0_g1_i3.p1	1 A 0.544; 4 R 0.829; 41 A 0.576; 71 G 0.505; 77 S 0.981*; 80 S 0.642; 94 F 0.809; 116 R 0.743; 138 Y 0.626; 141 R 0.744; 190 S 0.885; 200 R 0.967*; 209 S 0.995**; 210 E 0.903; 212 K 0.643; 246 E 0.874; 264 P 0.964*; 266 P 0.937; 268 V 0.583; 271 R 0.764; 278 L 0.570; 316 K 0.707; 359 P 0.611	0.00688291	PREDICTED: nucleolar complex protein 4 homolog B-like [Hyalella azteca]
TRINITY_DN34214_c0_g1_i1.p1	16 M 0.950; 18 G 0.885; 43 D 0.853; 71 E 0.990**; 74 G 0.588; 112 V 0.839; 120 N 0.976*; 141 A 0.944; 161 T 0.592; 194 S 0.701	0.00694021	PREDICTED: uncharacterized protein LOC108670393 [Hyalella azteca]
TRINITY_DN72920_c0_g1_i1.p1	23 I 0.599; 27 T 0.628; 30 P 0.796; 32 E 0.648; 33 V 0.979*; 35 T 0.760; 36 G 0.977*; 40 L 0.745; 41 I 0.731; 47 I 0.988*; 55 N 0.982*; 62 S 0.841; 67 S 0.998**; 68 V 0.521; 79 S 0.782; 85 C 0.996**; 101 I 0.833; 103 T 0.756; 104 T 0.668; 112 F 0.754; 120 V 0.691; 142 T 0.540; 145 V 0.788; 174 R 0.711; 179 S 0.986*	0.00726421	PREDICTED: eukaryotic translation initiation factor 5B-like isoform X2 [Hyalella azteca] &gt;XP_018015980.1 PREDICTED: eukaryotic translation initiation factor 5B-like isoform X2 [Hyalella azteca]
TRINITY_DN77404_c8_g1_i1.p1	1 M 0.613; 3 K 0.990**; 19 T 0.656; 20 V 0.588; 31 A 0.723; 43 P 0.582; 48 V 0.718; 51 D 0.880; 52 R 0.915; 53 K 0.868; 58 S 0.562; 65 S 0.983*; 74 I 0.722; 82 T 0.886; 92 N 0.990**; 104 I 0.659; 109 S 0.995**; 110 I 0.703; 111 G 0.718; 114 F 0.980*; 173 S 0.521; 180 A 0.597; 186 F 0.553; 195 P 0.553; 209 G 0.779; 214 V 0.996**; 217 Q 0.648; 221 G 0.712; 222 I 0.736; 231 T 0.585; 236 K 0.574; 253…	0.00780535	PREDICTED: proteasome activator complex subunit 4A-like isoform X1 [Hyalella azteca]
TRINITY_DN64597_c0_g1_i1.p1	81 I 0.588; 112 L 0.530; 124 S 0.977*; 132 A 0.683; 133 V 0.549; 135 T 0.690; 138 S 0.669; 146 K 0.868; 153 S 0.583; 216 S 0.994**	0.00789919	PREDICTED: pre-mRNA-processing factor 6-like [Chinchilla lanigera]
TRINITY_DN72328_c3_g2_i1.p1	11 Y 0.555; 50 H 0.523; 58 K 0.802; 63 Q 0.583; 67 R 0.505; 96 A 0.646; 99 S 0.862	0.00806134	PREDICTED: AN1-type zinc finger protein 2A-like [Hyalella azteca]
TRINITY_DN69497_c0_g1_i1.p1	4 P 0.814; 153 K 0.978*; 241 L 0.653; 244 K 0.917; 296 S 0.603; 298 T 0.878	0.00844169	PREDICTED: GPI transamidase component PIG-T-like [Hyalella azteca]
TRINITY_DN30258_c0_g1_i1.p1	112 S 0.995**; 186 S 0.985*	0.00867471	PREDICTED: protein phosphatase 1 regulatory subunit 12B-like [Hyalella azteca]
TRINITY_DN57518_c0_g2_i1.p1	111 S 0.975*; 134 N 0.987*	0.00869232	PREDICTED: mucin-5AC-like isoform X2 [Hyalella azteca]
TRINITY_DN87358_c0_g1_i1.p1	153 N 0.704; 198 Q 0.674	0.00908958	PREDICTED: mediator of RNA polymerase II transcription subunit 15-like [Hyalella azteca] &gt;XP_018015047.1 PREDICTED: mediator of RNA polymerase II transcription subunit 15-like [Hyalella azteca] &gt;XP_018015048.1 PREDICTED: mediator of RNA polymerase II transcription subunit 15-like [Hyalella azteca]
TRINITY_DN36828_c0_g1_i1.p1	4 V 0.671; 6 K 0.830; 7 F 0.755; 8 I 0.572; 18 F 0.604; 28 Q 0.993**; 42 S 0.820; 46 L 0.736; 59 M 0.704; 80 F 0.990*; 83 T 0.782; 85 L 0.555; 91 K 0.785; 106 S 0.770; 112 A 0.655; 119 I 0.569; 130 A 0.781; 136 A 0.742; 142 E 0.575; 144 A 0.780; 145 T 0.769; 147 K 0.818; 161 I 0.667; 162 Q 0.590	0.00962328	PREDICTED: phosphatidylserine decarboxylase proenzyme, mitochondrial-like isoform X1 [Hyalella azteca]
TRINITY_DN55748_c0_g1_i1.p1	4 Q 0.538; 5 K 0.943; 34 S 0.973*; 75 L 0.801; 85 A 0.983*; 94 L 0.531; 137 Q 0.554; 140 S 0.847; 143 I 0.661	0.00980195	PREDICTED: uncharacterized protein LOC108667105 [Hyalella azteca]
TRINITY_DN58109_c0_g1_i1.p1	58 Q 0.669; 63 E 0.852; 65 Q 0.942; 126 T 0.990*; 194 V 0.572	0.00984758	PREDICTED: kelch domain-containing protein 3-like isoform X1 [Hyalella azteca]
TRINITY_DN75399_c2_g3_i2.p1	59 N 0.917; 154 G 0.926; 182 Q 0.914; 187 K 0.876; 197 D 0.946; 301 K 0.956*; 354 Y 0.955*	0.00986703	PREDICTED: proclotting enzyme-like isoform X1 [Hyalella azteca]
TRINITY_DN77338_c1_g4_i1.p1	17 I 0.729; 26 S 0.886; 59 T 0.678; 96 S 0.927; 116 S 0.578; 124 H 0.612; 132 I 0.980*; 170 D 0.973*; 171 V 0.515; 172 G 0.628; 176 S 0.902	0.0099435	PREDICTED: uncharacterized protein LOC108675784 isoform X2 [Hyalella azteca]
TRINITY_DN51095_c0_g1_i1.p1	9 S 0.896; 37 V 0.650; 38 L 0.721; 51 A 0.559; 52 K 0.524; 61 I 0.714; 65 I 0.725; 74 S 0.654; 77 M 0.705; 79 S 0.953*; 113 I 0.592; 127 A 0.989*; 130 P 0.511; 132 Y 0.734; 135 L 0.999**; 139 W 0.853; 140 S 0.995**; 144 V 0.714	0.0099551	PREDICTED: ubiquitin carboxyl-terminal hydrolase 37-like [Hyalella azteca]
TRINITY_DN73142_c0_g2_i1.p1	1 A 0.895; 12 S 0.675; 16 S 0.663; 19 L 0.981*; 21 H 0.907; 22 P 0.936; 29 S 0.983*; 30 Y 0.972*; 31 Q 0.985*; 102 S 0.512; 110 D 0.898; 218 L 0.987*; 227 R 0.960*; 228 L 0.699; 246 S 0.966*; 247 N 0.722; 294 Q 0.750; 295 L 0.542; 297 K 0.902	0.0101683	PREDICTED: uro-adherence factor A-like [Hyalella azteca]
TRINITY_DN68747_c0_g1_i1.p1	8 T 0.816; 18 N 0.544; 29 N 0.919; 33 L 0.546; 38 H 0.751; 45 N 0.557; 50 N 0.680; 63 F 0.621; 87 A 0.829; 93 E 0.572; 108 F 0.558; 139 S 0.674; 140 P 0.856; 171 D 0.799; 173 T 0.747; 178 A 0.613; 180 Q 0.519; 199 S 0.562; 203 H 0.649; 238 H 0.895; 241 A 0.908; 247 Q 0.820; 249 M 0.764; 259 K 0.529; 260 V 0.781; 273 R 0.989*; 284 R 0.789; 285 L 0.734	0.0102389	28S ribosomal protein S27, mitochondrial [Cryptotermes secundus] &gt;PNF23762.1 hypothetical protein B7P43_G16833 [Cryptotermes secundus]
TRINITY_DN45871_c0_g1_i1.p1	NA	0.0103162	PREDICTED: NAD-dependent protein deacetylase Sirt2-like isoform X1 [Hyalella azteca]
TRINITY_DN68641_c0_g1_i1.p1	22 S 0.578; 31 Q 0.937; 36 F 0.972*; 89 E 0.988*; 155 S 0.961*; 164 K 0.981*	0.0103419	PREDICTED: uncharacterized protein LOC108678359 isoform X1 [Hyalella azteca]
TRINITY_DN21776_c0_g1_i1.p1	23 M 0.973*; 123 R 0.614; 128 L 0.995**; 149 G 0.891	0.0105738	PREDICTED: ubiquitin-conjugating enzyme E2 K-like [Hyalella azteca]
TRINITY_DN87373_c0_g1_i1.p1	14 E 0.988*; 15 P 0.965*; 22 N 0.698; 96 A 0.505; 101 T 0.958*; 126 S 0.753; 134 H 0.858	0.0107447	PREDICTED: transcription factor kayak-like isoform X1 [Hyalella azteca]
TRINITY_DN75475_c0_g2_i2.p1	9 R 0.566; 122 A 0.959*; 163 S 0.957*; 193 Q 0.905; 200 T 0.760; 202 G 0.606; 208 T 0.937; 322 P 0.985*; 325 H 0.851	0.0118289	PREDICTED: caseinolytic peptidase B protein homolog [Hyalella azteca]
TRINITY_DN69018_c1_g1_i1.p1	57 A 0.894; 103 K 0.713; 161 H 0.577; 181 G 0.969*; 189 F 0.916; 399 Q 0.815; 400 E 0.905; 413 R 0.824; 425 S 0.964*; 433 T 0.801	0.011887	PREDICTED: uncharacterized protein LOC108666882 [Hyalella azteca]
TRINITY_DN60538_c0_g1_i3.p1	4 A 0.633; 11 S 0.811; 25 P 0.619; 48 K 0.903; 59 Y 0.703; 181 T 0.892; 182 K 0.514; 287 D 0.839	0.0119155	PREDICTED: uncharacterized protein LOC108673855 [Hyalella azteca]
TRINITY_DN79731_c0_g1_i2.p1	29 A 0.679; 52 C 0.982*; 56 S 0.974*; 340 G 0.955*; 484 A 0.966*	0.0122539	PREDICTED: hexokinase type 2-like isoform X2 [Hyalella azteca]
TRINITY_DN67604_c0_g1_i1.p1	4 S 0.938; 31 S 0.672; 32 C 0.954*; 34 R 0.801; 37 R 0.533; 102 S 0.981*; 230 E 0.780; 234 D 0.798	0.0122586	PREDICTED: uncharacterized protein LOC108670699 [Hyalella azteca]
TRINITY_DN66781_c0_g1_i3.p1	2 S 0.501; 7 M 0.615; 8 S 0.996**; 10 N 0.975*; 11 K 0.589; 13 H 0.951*; 16 A 0.702; 17 S 0.995**; 21 E 0.526; 26 G 0.855; 28 T 0.842; 29 V 0.742; 30 A 0.798; 32 N 0.628; 33 V 0.575; 34 H 0.987*; 36 Q 0.664; 39 S 0.984*; 42 S 0.752; 45 R 0.654; 46 I 0.712; 48 V 0.988*; 50 I 0.718; 51 R 0.811; 53 F 0.608; 54 A 0.647; 61 T 0.990**; 62 A 0.686; 65 K 0.527; 70 E 0.997**; 80 G 0.994**; 83 F 0.757; 86 …	0.0124157	PREDICTED: beta-arrestin-1-like isoform X1 [Hyalella azteca]
TRINITY_DN75311_c4_g1_i3.p1	13 V 0.631; 16 S 0.951*; 46 N 0.523; 53 L 0.894; 55 E 0.935; 74 T 0.830; 76 G 0.758; 92 Q 0.570; 130 A 0.515; 148 G 0.983*; 150 L 0.986*; 158 V 0.537; 160 K 0.514; 167 T 0.798; 188 V 0.598; 192 S 0.976*; 206 C 0.731; 211 R 0.737	0.0125189	PREDICTED: TELO2-interacting protein 2-like isoform X1 [Hyalella azteca]
TRINITY_DN78039_c2_g1_i2.p1	23 M 0.924; 43 V 0.811; 46 N 0.962*; 69 K 0.988*; 80 H 0.516; 102 A 0.524; 108 Q 0.829; 135 Q 0.990*	0.0125938	PREDICTED: NADH dehydrogenase [ubiquinone] 1 alpha subcomplex subunit 12-like [Hyalella azteca]
TRINITY_DN79892_c0_g3_i1.p1	18 C 0.710; 251 P 0.939; 273 S 0.982*; 274 S 0.944; 285 I 0.518	0.0130235	cathepsin D [Penaeus japonicus]
TRINITY_DN4918_c0_g1_i1.p1	28 S 0.876; 29 S 0.918; 32 K 0.674; 59 D 0.877; 66 K 0.958*; 83 S 0.597; 86 S 0.584; 106 M 0.796	0.0132557	PREDICTED: uncharacterized protein LOC108678054 [Hyalella azteca]
TRINITY_DN74672_c1_g2_i14.p1	9 C 0.945; 10 C 0.964*; 19 C 0.977*; 44 S 0.990**; 45 L 0.577; 71 Q 0.654; 104 K 0.906; 106 N 0.557; 148 D 0.860; 152 Q 0.550; 163 S 0.981*	0.0133512	PREDICTED: uncharacterized protein LOC108679414 [Hyalella azteca]
TRINITY_DN74576_c4_g5_i2.p1	5 R 0.991**; 84 I 0.866; 185 T 0.910; 236 V 0.936; 249 K 0.707; 265 L 0.971*	0.0134176	PREDICTED: apoptosis-inducing factor 1, mitochondrial-like [Hyalella azteca]
TRINITY_DN78723_c3_g5_i1.p1	45 T 0.615; 67 S 0.704; 120 S 0.905; 142 E 0.995**	0.0136608	PREDICTED: uncharacterized protein LOC108679446 [Hyalella azteca]
TRINITY_DN72351_c0_g1_i1.p1	44 T 0.967*; 46 Y 0.627; 59 S 0.536	0.0138239	NA
TRINITY_DN71458_c0_g1_i1.p1	22 T 0.741; 44 N 0.519; 101 V 0.984*; 106 S 0.536; 316 T 0.993**; 317 K 0.880	0.0139647	PREDICTED: nuclear pore complex protein Nup85-like isoform X1 [Hyalella azteca] &gt;XP_018025150.1 PREDICTED: nuclear pore complex protein Nup85-like isoform X2 [Hyalella azteca]
TRINITY_DN73493_c2_g1_i1.p1	18 H 0.740; 23 V 0.951*; 25 R 0.813; 48 E 0.923; 88 H 0.754; 121 I 0.920; 183 Q 0.937; 234 Q 0.887; 246 L 0.943; 256 L 0.605; 313 S 0.959*; 324 T 0.967*; 333 S 0.877; 400 S 0.700; 413 S 0.989*; 423 I 0.847; 485 K 0.923	0.0139806	PREDICTED: squamous cell carcinoma antigen recognized by T-cells 3-like [Hyalella azteca]
TRINITY_DN72906_c0_g1_i4.p1	304 I 0.807; 318 S 0.847; 320 G 0.980*; 321 G 0.961*; 335 R 0.638; 423 S 0.837; 565 L 0.951*; 590 C 0.962*	0.0141338	PREDICTED: RING finger protein unkempt homolog [Hyalella azteca]
TRINITY_DN72539_c0_g1_i1.p1	17 I 0.539; 21 V 0.573; 54 G 0.921; 69 A 0.508; 71 K 0.914; 77 R 0.845; 137 R 0.522; 150 L 0.605; 151 Q 0.937; 155 S 0.588; 176 S 0.960*; 211 S 0.949; 226 Y 0.542; 260 S 0.997**; 261 V 0.524; 269 T 0.653; 308 T 0.928; 333 N 0.985*; 335 S 0.912	0.014288	PREDICTED: beta-1,3-galactosyltransferase bre-5-like [Hyalella azteca]
TRINITY_DN12298_c0_g1_i1.p1	1 Q 0.623; 2 K 0.622; 3 Y 0.623; 4 K 0.787; 5 L 0.624; 6 E 0.622; 7 E 0.622; 8 K 0.622; 9 T 0.626; 10 Q 0.626; 11 P 0.626; 12 A 0.624; 13 F 0.622; 14 K 0.625; 15 L 0.627; 16 F 0.622; 17 K 0.622; 18 S 0.817; 19 S 0.625; 20 E 0.624; 21 S 0.809; 22 P 0.626; 23 S 0.627; 24 V 0.663; 25 V 0.627; 26 N 0.816; 27 Y 0.623; 28 K 0.622; 29 V 0.626; 30 W 0.624; 31 S 0.627; 32 L 0.624; 33 V 0.627; 34 G 0.626; …	0.0142894	PREDICTED: mediator of RNA polymerase II transcription subunit 16-like [Hyalella azteca] &gt;XP_018011570.1 PREDICTED: mediator of RNA polymerase II transcription subunit 16-like [Hyalella azteca]
TRINITY_DN56667_c0_g1_i1.p1	14 G 0.756; 15 Q 0.936; 26 R 0.890; 76 D 0.973*; 87 L 0.526; 94 I 0.585; 152 D 0.928	0.0147759	PREDICTED: uncharacterized protein LOC108682933 [Hyalella azteca]
TRINITY_DN74419_c11_g1_i1.p1	90 Q 0.519; 99 V 0.954*; 108 F 0.864; 123 A 0.986*; 241 H 0.986*; 248 K 0.739; 255 R 0.579	0.0147807	PREDICTED: probable ATP-dependent RNA helicase DDX28 [Hyalella azteca]
TRINITY_DN1590_c0_g1_i1.p1	1 S 0.672; 2 P 0.675; 3 V 0.672; 4 R 0.672; 5 V 0.671; 6 D 0.670; 7 L 0.673; 8 D 0.671; 9 L 0.674; 10 C 0.675; 11 E 0.679; 12 P 0.673; 13 E 0.758; 14 Q 0.672; 15 S 0.676; 16 L 0.673; 17 H 0.767; 18 G 0.671; 19 V 0.690; 20 V 0.671; 21 S 0.671; 22 Y 0.684; 23 A 0.671; 24 R 0.672; 25 Y 0.671; 26 T 0.671; 27 H 0.676; 28 P 0.671; 29 V 0.670; 30 L 0.673; 31 G 0.671; 32 P 0.671; 33 S 0.752; 34 F 0.670; …	0.0149971	PREDICTED: uncharacterized protein LOC108673130 [Hyalella azteca]
TRINITY_DN80628_c1_g2_i3.p1	2 T 0.997**; 11 Y 0.715; 27 A 0.969*; 34 Q 0.919; 62 Y 0.532; 70 N 0.653; 93 S 0.984*; 107 F 0.707; 139 L 0.674; 146 S 0.648; 187 R 0.947; 200 K 0.946; 239 E 0.688; 240 L 0.620; 247 S 0.987*; 249 Y 0.564; 265 T 0.991**; 272 C 0.580; 276 E 0.758; 291 M 0.538; 303 V 0.517; 309 V 0.996**; 314 N 0.694; 316 I 0.693; 321 V 0.931; 325 F 0.624; 340 A 0.699; 341 A 0.636; 342 I 0.537; 345 L 0.664; 356 S 0.…	0.0150807	PREDICTED: ornithine decarboxylase-like [Hyalella azteca] &gt;XP_018012800.1 PREDICTED: ornithine decarboxylase-like [Hyalella azteca] &gt;XP_018012801.1 PREDICTED: ornithine decarboxylase-like [Hyalella azteca]
TRINITY_DN81168_c0_g1_i1.p1	4 R 0.504; 6 G 0.549; 25 Q 0.526; 36 A 0.699	0.0151911	E3 ubiquitin-protein ligase FANCL, partial [Manacus vitellinus]
TRINITY_DN80305_c0_g1_i1.p1	3 S 0.989*; 29 V 0.506; 34 H 0.973*; 46 S 0.605; 130 G 0.972*; 200 C 0.544; 236 L 0.584; 265 S 0.995**; 324 V 0.759; 327 S 0.977*; 330 N 0.865; 354 L 0.533; 441 T 0.974*; 458 N 0.924; 473 L 0.921; 509 V 0.567; 520 Q 0.919; 527 V 0.880; 539 T 0.699; 547 T 0.524; 561 V 0.543; 562 K 0.912; 564 N 0.873; 568 V 0.570; 570 S 0.556; 577 A 0.702	0.0152365	PREDICTED: uncharacterized protein LOC108682615 [Hyalella azteca] &gt;XP_018027302.1 PREDICTED: uncharacterized protein LOC108682615 [Hyalella azteca]
TRINITY_DN67651_c0_g1_i2.p1	22 Q 0.757; 29 K 0.901; 30 P 0.853; 31 E 0.612; 33 N 0.756; 40 W 0.928; 71 T 0.987*; 97 V 0.544; 115 L 0.991**; 127 N 0.831	0.0152899	PREDICTED: putative polypeptide N-acetylgalactosaminyltransferase 9 isoform X1 [Hyalella azteca] &gt;XP_018011032.1 PREDICTED: putative polypeptide N-acetylgalactosaminyltransferase 9 isoform X1 [Hyalella azteca] &gt;XP_018011033.1 PREDICTED: putative polypeptide N-acetylgalactosaminyltransferase 9 isoform X1 [Hyalella azteca]
TRINITY_DN59797_c0_g1_i1.p1	9 A 0.648; 12 M 0.907; 15 E 0.541; 176 T 0.991**; 210 P 0.953*; 229 R 0.734; 230 N 0.927	0.0153729	PREDICTED: inositol monophosphatase 3-like isoform X1 [Hyalella azteca]
TRINITY_DN72849_c0_g1_i1.p1	10 A 0.753; 81 T 0.832; 82 S 0.979*; 155 A 0.768; 161 T 0.921; 236 I 0.508; 255 Y 0.698	0.0154328	PREDICTED: enoyl-CoA delta isomerase 2, mitochondrial-like [Hyalella azteca]
TRINITY_DN52303_c0_g1_i1.p1	15 A 0.692; 16 A 0.985*; 23 T 0.735; 57 V 0.575; 66 R 0.713; 80 P 0.977*; 82 E 0.934; 98 V 0.820; 123 C 0.970*; 136 C 0.990**; 144 V 0.551; 159 S 0.764	0.015651	PREDICTED: endonuclease III-like protein 1 [Hyalella azteca]
TRINITY_DN746_c0_g1_i1.p1	7 N 0.995**; 35 T 0.826; 65 T 0.539; 73 T 0.812	0.0156863	PREDICTED: tRNA (adenine(58)-N(1))-methyltransferase catalytic subunit TRMT61A-like [Hyalella azteca]
TRINITY_DN50854_c0_g1_i1.p1	43 L 0.688; 93 Q 0.848; 108 R 0.871; 119 K 0.993**; 127 I 0.644; 131 S 0.985*; 209 E 0.649; 221 E 0.781	0.0157901	PREDICTED: phosphoglucomutase-2-like [Hyalella azteca]
TRINITY_DN79033_c0_g1_i8.p1	13 S 0.899; 15 D 0.698; 20 A 0.827; 29 R 0.760; 34 S 0.930; 145 N 0.746; 184 H 0.843; 355 A 0.543; 365 E 0.787; 409 G 0.855; 438 G 0.509; 448 D 0.777; 452 K 0.744; 539 V 0.756; 551 V 0.676; 633 G 0.920; 677 E 0.722; 698 T 0.602; 835 L 0.839; 871 K 0.683; 900 S 0.921; 901 S 0.901; 1062 T 0.660; 1085 S 0.946; 1115 S 0.878	0.0160009	PREDICTED: structural maintenance of chromosomes protein 4-like [Hyalella azteca]
TRINITY_DN25650_c0_g1_i1.p1	90 S 0.940; 114 D 0.923	0.0161572	PREDICTED: xyloside xylosyltransferase 1-like [Hyalella azteca]
TRINITY_DN63257_c0_g1_i1.p1	12 Y 0.978*; 53 V 0.915; 66 S 0.670; 88 Q 0.703; 155 A 0.968*; 167 R 0.538; 182 L 0.930	0.0165142	PREDICTED: tetraspanin-9-like [Hyalella azteca]
TRINITY_DN79115_c2_g2_i3.p1	42 G 0.983*; 69 Q 0.979*; 117 A 0.506; 252 N 0.902; 266 S 0.923; 281 D 0.864	0.0171075	PREDICTED: cytosolic non-specific dipeptidase-like isoform X3 [Hyalella azteca]
TRINITY_DN77310_c0_g1_i1.p1	12 V 0.623; 27 S 0.992**; 42 S 0.819; 67 S 0.940; 72 S 0.941; 85 N 0.930; 87 P 0.714	0.0174145	PREDICTED: probable glucosamine 6-phosphate N-acetyltransferase [Hyalella azteca]
TRINITY_DN52238_c0_g1_i1.p1	1 L 0.766; 12 D 0.939; 65 W 0.663; 111 S 0.919; 209 E 0.927	0.0175676	PREDICTED: chitinase domain-containing protein 1-like [Hyalella azteca]
TRINITY_DN25029_c0_g1_i1.p1	21 S 0.978*; 100 S 0.991**	0.0177317	PREDICTED: beta-1,4-galactosyltransferase 7-like [Hyalella azteca]
TRINITY_DN10398_c0_g1_i1.p1	NA	0.0177836	PREDICTED: mucin-12-like isoform X1 [Hyalella azteca]
TRINITY_DN69893_c0_g1_i1.p2	12 H 0.861; 16 K 0.648; 20 D 0.525	0.018354	PREDICTED: cytochrome c oxidase subunit 6B-like [Hyalella azteca]
TRINITY_DN71263_c0_g1_i1.p1	2 I 0.946; 17 A 0.932; 20 S 0.551; 64 S 0.707; 112 I 0.609; 142 R 0.630; 144 C 0.801; 152 K 0.698; 161 T 0.587; 192 K 0.576; 208 S 0.742	0.0187773	PREDICTED: phosphorylated adapter RNA export protein-like [Hyalella azteca]
TRINITY_DN18024_c0_g1_i1.p1	20 D 0.751; 24 A 0.944; 29 V 0.898; 34 C 0.896; 39 R 0.930; 42 Q 0.619; 58 V 0.874; 63 G 0.540; 66 I 0.613; 87 N 0.604; 111 L 0.817; 159 C 0.937; 177 G 0.599; 178 V 0.886; 192 S 0.923; 197 V 0.552; 202 E 0.938; 237 G 0.563; 244 T 0.725; 247 L 0.887	0.0192151	PREDICTED: integrator complex subunit 4 homolog [Hyalella azteca]
TRINITY_DN44099_c0_g1_i1.p1	22 R 0.508; 47 S 0.533; 61 T 0.853; 97 T 0.804; 99 K 0.978*; 129 S 0.835; 142 Q 0.990*	0.0197786	PREDICTED: homeobox protein unc-4 homolog [Hyalella azteca]
TRINITY_DN79339_c6_g1_i2.p1	1 L 0.649; 2 S 0.652; 3 V 0.657; 4 M 0.646; 5 E 0.646; 6 N 0.662; 7 A 0.650; 8 L 0.649; 9 A 0.654; 10 P 0.648; 11 K 0.656; 12 S 0.651; 13 R 0.649; 14 V 0.650; 15 V 0.651; 16 R 0.649; 17 C 0.652; 18 M 0.646; 19 P 0.648; 20 N 0.648; 21 T 0.651; 22 P 0.648; 23 C 0.662; 24 L 0.648; 25 V 0.860; 26 L 0.653; 27 E 0.646; 28 G 0.650; 29 A 0.646; 30 S 0.649; 31 V 0.646; 32 Y 0.650; 33 C 0.652; 34 R 0.649; …	0.0198299	PREDICTED: pyrroline-5-carboxylate reductase 2-like [Hyalella azteca]
TRINITY_DN74737_c0_g1_i3.p1	16 L 0.819; 48 N 0.980*; 182 R 0.938; 238 N 0.635; 249 S 0.775; 340 T 0.575; 361 P 0.947; 419 C 0.940; 486 S 0.975*	0.0199679	PREDICTED: pumilio homolog 3-like [Hyalella azteca]
TRINITY_DN66932_c0_g1_i1.p1	13 Q 0.950*; 16 N 0.971*; 21 A 0.765; 44 T 0.901; 344 R 0.949; 354 C 0.957*	0.0211738	PREDICTED: serine/threonine-protein kinase PRP4 homolog [Hyalella azteca]
TRINITY_DN72815_c0_g1_i2.p1	10 S 0.985*; 37 E 0.866; 44 T 0.502; 46 K 0.723; 61 I 0.714; 64 A 0.975*; 78 S 0.529; 114 I 0.964*; 120 S 0.748; 127 T 0.845; 130 S 0.966*; 262 A 0.989*	0.0211923	PREDICTED: uncharacterized protein LOC108664728 isoform X1 [Hyalella azteca]
TRINITY_DN75165_c2_g1_i1.p1	124 P 0.966*; 200 A 0.974*	0.0214525	PREDICTED: hydroxyacylglutathione hydrolase, mitochondrial-like [Hyalella azteca]
TRINITY_DN7512_c0_g1_i1.p1	103 R 0.809; 106 T 0.712; 110 Y 0.905; 113 R 0.823	0.0219085	PREDICTED: uncharacterized protein LOC108669462 [Hyalella azteca]
TRINITY_DN54896_c0_g1_i1.p1	10 K 0.994**; 27 I 0.940; 31 K 0.701; 67 H 0.636; 77 S 0.993**; 93 S 0.968*; 99 M 0.527; 110 H 0.581; 115 R 0.790; 121 N 0.783	0.0220291	PREDICTED: chondroitin sulfate synthase 1-like [Hyalella azteca]
TRINITY_DN76924_c4_g3_i2.p1	12 T 0.945; 58 S 0.979*; 122 S 0.747; 214 S 0.971*; 266 L 0.940	0.0220294	PREDICTED: mitochondrial carrier homolog 2-like [Hyalella azteca]
TRINITY_DN86712_c0_g1_i1.p1	95 S 0.989*	0.0221016	PREDICTED: protein roadkill-like isoform X1 [Hyalella azteca]
TRINITY_DN78931_c1_g1_i1.p1	3 T 0.937; 4 K 0.598; 10 V 0.953*; 24 A 0.661; 30 R 0.725; 36 A 0.655; 52 P 0.666; 98 T 0.600	0.0223202	2-hydroxyacyl-CoA lyase 1 isoform X1 [Hyposmocoma kahamanoa]
TRINITY_DN74266_c1_g1_i4.p1	99 V 0.943; 131 G 0.554; 172 P 0.938; 184 S 0.951*; 208 S 0.627; 219 T 0.980*; 255 K 0.799; 277 D 0.844; 473 V 0.517; 572 N 0.938; 573 Q 0.810; 579 S 0.914; 585 S 0.911; 621 G 0.865; 626 S 0.842; 644 I 0.834; 697 M 0.634	0.022669	PREDICTED: protein grainyhead-like isoform X1 [Hyalella azteca]
TRINITY_DN67527_c0_g1_i1.p1	92 S 0.970*; 113 N 0.913; 127 S 0.965*; 128 S 0.980*; 226 Q 0.779; 227 Q 0.964*; 264 L 0.576; 347 T 0.652	0.0228329	PREDICTED: uncharacterized protein LOC108672152 [Hyalella azteca]
TRINITY_DN17644_c0_g1_i1.p1	5 R 0.940; 11 W 0.678; 17 D 0.900; 38 V 0.963*; 40 L 0.901; 53 H 0.965*; 70 S 0.533; 77 S 0.835; 78 P 0.960*; 79 I 0.570	0.0229198	PREDICTED: uncharacterized protein LOC108666863 [Hyalella azteca]
TRINITY_DN70873_c0_g1_i2.p1	5 I 0.682; 108 A 0.692; 110 T 0.705; 168 V 0.572	0.023355	PREDICTED: Golgi pH regulator-like [Hyalella azteca]
TRINITY_DN18386_c0_g1_i1.p1	32 A 0.841; 39 H 0.782; 57 K 0.747; 115 R 0.607; 138 G 0.894; 154 S 0.517; 192 S 0.831	0.0234092	PREDICTED: uncharacterized protein CG4449-like [Hyalella azteca]
TRINITY_DN15449_c0_g1_i1.p2	NA	0.0235126	PREDICTED: lachesin-like [Hyalella azteca]
TRINITY_DN45217_c0_g1_i1.p1	24 S 0.780; 25 G 0.513; 105 L 0.725; 126 K 0.809; 129 I 0.594	0.0236217	PREDICTED: pre-mRNA-splicing factor 18-like [Hyalella azteca] &gt;XP_018020160.1 PREDICTED: pre-mRNA-splicing factor 18-like [Hyalella azteca] &gt;XP_018020162.1 PREDICTED: pre-mRNA-splicing factor 18-like [Hyalella azteca]
TRINITY_DN41024_c0_g1_i1.p1	1 R 0.863; 7 R 0.934; 8 L 0.996**; 18 K 0.557; 21 E 0.538; 27 R 0.913; 29 T 0.559; 31 P 0.802; 32 S 1.000**; 35 L 0.985*; 36 R 0.842; 37 A 0.927; 39 T 0.894; 40 S 0.925; 41 P 0.943; 42 S 1.000**; 43 R 0.995**; 44 P 0.930; 49 L 1.000**; 50 P 0.990**	0.0237119	PREDICTED: crossover junction endonuclease MUS81-like [Hyalella azteca]
TRINITY_DN68255_c0_g1_i1.p1	36 E 0.729; 41 A 0.970*; 65 Y 0.961*; 77 N 0.523; 83 Y 0.956*; 194 S 0.995**; 200 T 0.698	0.0241752	PREDICTED: tyrosine-protein phosphatase non-receptor type 2-like [Hyalella azteca]
TRINITY_DN75304_c5_g1_i1.p1	37 K 0.837; 96 S 0.960*; 199 P 0.955*; 200 S 0.902; 201 V 0.961*; 432 Q 0.975*; 448 N 0.698; 536 M 0.851; 580 V 0.748	0.0244944	PREDICTED: uncharacterized protein LOC108679169 isoform X5 [Hyalella azteca]
TRINITY_DN75979_c3_g1_i1.p1	46 N 0.717; 157 S 0.687; 169 S 0.970*	0.0248256	PREDICTED: rab-3A-interacting protein-like isoform X1 [Hyalella azteca] &gt;XP_018023192.1 PREDICTED: rab-3A-interacting protein-like isoform X2 [Hyalella azteca]
TRINITY_DN79462_c0_g1_i5.p1	102 S 0.974*; 122 Q 0.777; 275 S 0.973*	0.0254948	valosin-containing protein [Penaeus monodon]
TRINITY_DN81350_c2_g1_i4.p1	58 T 0.800; 68 R 0.806; 84 F 0.742; 88 S 0.783; 92 V 0.787; 146 T 0.949; 166 R 0.877; 241 V 0.928; 245 V 0.757	0.0255797	PREDICTED: copine-8-like [Hyalella azteca]
TRINITY_DN97327_c0_g1_i1.p1	84 G 0.845	0.0266589	PREDICTED: tyrosine-protein kinase sid-3-like, partial [Hyalella azteca]
TRINITY_DN72741_c7_g2_i3.p1	90 G 0.983*	0.0267847	PREDICTED: chromatin complexes subunit BAP18-like isoform X1 [Hyalella azteca]
TRINITY_DN1647_c0_g1_i1.p1	33 A 0.769; 80 P 0.985*; 106 E 0.912; 127 D 0.928; 146 V 0.863; 167 G 0.949; 281 G 0.746; 283 T 0.959*; 284 I 0.710; 290 W 0.726	0.0270281	PREDICTED: flavin-containing monooxygenase FMO GS-OX-like 4 isoform X1 [Hyalella azteca]
TRINITY_DN75433_c4_g1_i4.p1	237 A 0.853; 347 Q 0.792; 353 Q 0.809; 442 K 0.805; 445 L 0.812; 490 Q 0.742; 503 S 0.840; 505 S 0.907; 534 K 0.817; 626 S 0.919; 671 N 0.761; 680 Q 0.702; 694 Q 0.787; 709 A 0.902; 739 C 0.933; 792 S 0.669; 886 S 0.984*; 1161 S 0.591	0.0270635	PREDICTED: rho-associated protein kinase 2-like [Hyalella azteca]
TRINITY_DN81137_c3_g1_i2.p1	10 L 0.712; 48 S 0.891; 158 D 0.956*; 267 V 0.883; 280 S 0.961*; 360 A 0.883; 405 V 0.883; 431 L 0.817; 456 F 0.895; 477 S 0.987*; 479 N 0.622; 482 S 0.648; 513 R 0.525; 549 T 0.929; 555 K 0.825; 572 K 0.844; 605 T 0.583; 642 S 0.942; 656 D 0.554	0.0272721	PREDICTED: fasciclin-2-like isoform X1 [Hyalella azteca] &gt;XP_018014382.1 PREDICTED: fasciclin-2-like isoform X1 [Hyalella azteca]
TRINITY_DN29212_c0_g1_i1.p1	1 Y 0.687; 6 D 0.550; 15 S 0.513; 32 S 0.820; 38 L 0.771; 67 N 0.655; 71 H 0.581; 75 M 1.000**; 77 L 0.560; 98 Q 0.762; 118 I 0.547; 132 F 0.991**; 138 T 0.777; 139 H 0.631; 141 D 0.710; 142 D 0.779; 144 K 0.991**; 145 R 0.993**; 148 T 0.777; 149 I 0.722; 150 S 0.992**; 151 N 0.991**; 152 E 0.996**; 155 S 0.999**; 157 S 0.665	0.0272767	PREDICTED: solute carrier family 52, riboflavin transporter, member 3-B-like [Hyalella azteca]
TRINITY_DN75753_c0_g1_i3.p1	31 N 0.942; 116 S 0.942; 177 S 0.859; 362 S 0.645; 462 S 0.975*; 477 N 0.661	0.0274824	PREDICTED: UDP-N-acetylhexosamine pyrophosphorylase-like [Hyalella azteca]
TRINITY_DN80415_c0_g1_i2.p1	65 R 0.917; 95 Q 0.735; 121 S 0.977*; 158 F 0.919	0.0276206	PREDICTED: proliferation-associated protein 2G4-like [Hyalella azteca]
TRINITY_DN71220_c0_g1_i3.p1	25 P 0.891; 38 N 0.592; 49 Q 0.782; 95 P 0.872	0.0282766	PREDICTED: exodeoxyribonuclease-like isoform X1 [Hyalella azteca]
TRINITY_DN75642_c0_g1_i11.p1	91 F 0.653; 93 H 0.920; 101 T 0.621; 173 Y 0.985*	0.0285464	PREDICTED: cell cycle control protein 50A-like isoform X1 [Hyalella azteca]
TRINITY_DN76910_c0_g2_i2.p1	82 K 0.592	0.0288301	PREDICTED: uncharacterized protein LOC108667700, partial [Hyalella azteca]
TRINITY_DN42822_c0_g1_i2.p1	96 H 0.796; 97 S 0.529; 98 S 0.966*; 124 S 0.935; 172 R 0.819; 186 T 0.960*	0.0291364	PREDICTED: active breakpoint cluster region-related protein-like [Hyalella azteca]
TRINITY_DN37786_c0_g1_i2.p1	NA	0.0299102	PREDICTED: BRCA1-associated protein-like [Hyalella azteca]
TRINITY_DN75923_c6_g1_i2.p1	21 L 0.761; 165 A 0.972*; 229 T 0.838; 267 K 0.538; 429 K 0.859	0.0299242	PREDICTED: ran-binding protein 9-like [Hyalella azteca]
TRINITY_DN73161_c0_g1_i2.p1	2 E 0.876; 124 L 0.805; 128 N 0.783; 129 D 0.612; 171 K 0.752; 224 T 0.911; 263 L 0.872; 377 S 0.958*; 442 K 0.727; 459 K 0.978*; 545 T 0.798; 588 A 0.764	0.0300112	PREDICTED: bifunctional 3&apos;-phosphoadenosine 5&apos;-phosphosulfate synthase-like isoform X3 [Hyalella azteca]
TRINITY_DN65269_c0_g1_i1.p1	NA	0.0301139	PREDICTED: phosphatidylinositol N-acetylglucosaminyltransferase subunit P-like [Hyalella azteca] &gt;XP_018014040.1 PREDICTED: phosphatidylinositol N-acetylglucosaminyltransferase subunit P-like [Hyalella azteca]
TRINITY_DN78043_c3_g4_i2.p1	2 V 0.512; 8 G 0.960*; 10 D 0.793; 14 P 0.929; 48 P 0.706; 52 P 0.937; 67 R 0.550; 86 R 0.516; 88 P 0.503; 92 D 0.678; 98 Q 0.552; 140 R 0.525; 141 H 0.703; 154 K 0.726; 160 E 0.829; 167 E 0.552	0.0301383	PREDICTED: uncharacterized protein LOC108667573 [Hyalella azteca]
TRINITY_DN70605_c0_g1_i2.p1	234 T 0.933; 275 S 0.935; 344 V 0.717; 402 S 0.945; 413 S 0.848	0.0302152	crooked neck-like protein 1 [Pelodiscus sinensis]
TRINITY_DN79588_c2_g1_i3.p1	234 A 0.819; 235 V 0.961*; 315 Q 0.654; 395 T 0.964*; 454 S 0.961*	0.0304722	PREDICTED: coatomer subunit delta-like isoform X1 [Hyalella azteca]
TRINITY_DN79414_c0_g1_i4.p1	119 F 0.646	0.0306196	PREDICTED: ER lumen protein-retaining receptor-like [Hyalella azteca]
TRINITY_DN71043_c0_g1_i1.p1	79 D 0.931; 86 P 0.932; 95 S 0.976*; 96 S 0.925; 214 M 0.923	0.0315048	PREDICTED: kielin/chordin-like protein [Hyalella azteca]
TRINITY_DN18889_c0_g1_i1.p1	9 K 0.744; 46 S 0.592; 78 I 0.804; 108 S 0.967*; 121 S 0.534; 125 S 0.535; 128 A 0.987*; 129 L 0.627; 143 A 0.667; 150 N 0.925; 152 A 0.646; 156 I 0.553; 170 N 0.920; 178 M 0.525; 182 A 0.630; 183 Q 0.877; 201 V 0.747; 204 S 0.585; 218 F 0.957*; 239 H 0.893; 245 C 0.979*; 247 F 0.964*; 272 L 0.871; 281 T 0.574; 290 L 0.859; 294 V 0.527; 301 S 0.510; 308 R 0.968*; 314 S 0.990*; 320 H 0.975*; 321 G…	0.0315522	PREDICTED: uncharacterized protein LOC108670153 [Hyalella azteca]
TRINITY_DN75321_c9_g1_i2.p1	21 L 0.699; 50 A 0.607; 140 R 0.718; 147 G 0.971*; 155 A 0.984*; 169 N 0.700; 181 T 0.517; 277 I 0.749; 284 C 0.557	0.0320159	PREDICTED: uncharacterized protein LOC108671282 isoform X1 [Hyalella azteca]
TRINITY_DN57727_c0_g1_i1.p1	7 L 0.513; 11 N 0.589; 12 R 0.990**; 13 T 0.774; 20 S 0.761; 33 S 0.799; 47 M 0.620; 56 M 0.554; 72 M 0.841; 75 V 0.983*; 81 T 0.961*; 105 L 0.552; 121 G 0.990**	0.0321806	PREDICTED: mediator of RNA polymerase II transcription subunit 27-like [Hyalella azteca] &gt;XP_018025803.1 PREDICTED: mediator of RNA polymerase II transcription subunit 27-like [Hyalella azteca] &gt;XP_018025804.1 PREDICTED: mediator of RNA polymerase II transcription subunit 27-like [Hyalella azteca]
TRINITY_DN93841_c0_g1_i1.p1	27 S 0.632; 30 S 0.662; 98 L 0.642	0.032571	PREDICTED: uncharacterized protein LOC108672941 [Hyalella azteca]
TRINITY_DN77637_c6_g1_i1.p1	336 T 0.868; 372 L 0.637; 408 S 0.982*	0.032921	PREDICTED: dual specificity mitogen-activated protein kinase kinase hemipterous-like [Hyalella azteca]
TRINITY_DN87720_c0_g1_i1.p1	3 S 0.995**; 72 T 0.898	0.0329756	PREDICTED: AH receptor-interacting protein-like [Hyalella azteca]
TRINITY_DN31596_c0_g1_i1.p1	112 N 0.882; 151 C 0.600; 185 P 0.776; 263 L 0.970*; 310 L 0.982*	0.0336513	PREDICTED: breast cancer anti-estrogen resistance protein 1-like isoform X1 [Hyalella azteca]
TRINITY_DN90035_c0_g1_i1.p1	1 E 0.772; 5 V 0.861; 31 S 0.979*; 35 K 0.551; 39 E 0.558; 52 I 0.561; 56 N 0.798; 58 Q 0.690; 60 T 0.947; 61 E 0.572; 68 I 0.997**; 74 M 0.922; 105 I 0.557; 106 N 0.857; 114 Q 0.696; 117 I 0.954*; 118 E 0.617; 119 V 0.924; 122 T 0.928; 128 R 0.584; 133 G 0.740; 136 D 0.550; 138 E 0.703; 139 R 0.804; 143 I 0.803; 151 Y 0.897; 155 S 0.787; 156 I 0.564; 157 C 0.949; 160 D 0.815; 161 I 0.690; 164 Y …	0.0338677	PREDICTED: uncharacterized protein LOC108669517 isoform X1 [Hyalella azteca]
TRINITY_DN78930_c0_g1_i3.p1	50 S 0.518; 220 V 0.697; 259 Y 0.915; 312 I 0.949; 337 S 0.933; 342 N 0.865; 462 S 0.876; 466 R 0.574	0.0341071	PREDICTED: GPI inositol-deacylase-like [Hyalella azteca]
TRINITY_DN71919_c0_g1_i2.p1	NA	0.0343853	PREDICTED: uncharacterized protein LOC108666451 [Hyalella azteca]
TRINITY_DN30512_c0_g1_i1.p1	NA	0.0344713	PREDICTED: non-structural maintenance of chromosomes element 4 homolog A-like [Hyalella azteca]
TRINITY_DN77243_c0_g1_i1.p1	150 Q 0.852; 182 N 0.702; 213 T 0.946; 424 H 0.808; 430 K 0.886	0.0348161	PREDICTED: trifunctional purine biosynthetic protein adenosine-3-like [Hyalella azteca]
TRINITY_DN64364_c0_g1_i1.p1	3 E 0.629; 4 N 0.516; 9 S 0.632; 26 M 0.514; 28 V 0.737; 29 K 0.911; 38 C 0.580; 48 L 0.997**; 62 I 0.583; 75 S 0.582; 82 N 0.962*; 91 L 0.964*; 101 R 0.845; 109 A 0.639; 111 S 0.713; 155 P 0.785	0.0348285	PREDICTED: zinc finger protein 624-like [Hyalella azteca]
TRINITY_DN76465_c0_g1_i2.p1	105 T 0.736; 165 K 0.864; 241 T 0.960*; 447 T 0.860; 713 S 0.970*; 724 S 0.947; 787 S 0.851	0.0348588	PREDICTED: FACT complex subunit spt16-like [Hyalella azteca]
TRINITY_DN80312_c5_g2_i1.p1	43 K 0.891; 47 F 0.978*; 57 A 0.641; 63 R 0.965*; 273 W 0.938; 295 R 0.516	0.0348644	PREDICTED: facilitated trehalose transporter Tret1-like [Hyalella azteca]
TRINITY_DN53009_c0_g1_i1.p1	7 S 0.624; 33 I 0.734; 57 I 0.679; 66 T 0.992**; 69 T 0.965*; 72 R 0.995**	0.0350183	NA
TRINITY_DN10708_c0_g1_i1.p1	7 L 0.871; 32 L 0.562; 35 N 0.941; 78 R 0.961*; 104 A 0.981*; 118 M 0.974*; 119 D 0.990*	0.03567	PREDICTED: uncharacterized protein LOC108678129 [Hyalella azteca]
TRINITY_DN77470_c0_g1_i2.p1	61 S 0.974*; 241 N 0.732; 259 T 0.899; 272 F 0.708; 288 G 0.959*	0.0356761	PREDICTED: transcription factor SOX-4-like [Hyalella azteca]
TRINITY_DN63583_c0_g1_i1.p1	1 A 0.982*; 4 A 0.955*; 29 T 0.752; 38 I 0.672; 40 V 0.612; 44 A 0.634; 47 E 0.982*; 56 D 0.805; 57 V 0.862; 60 I 0.937; 61 K 0.746; 71 E 0.646; 74 G 0.860; 77 T 0.997**; 92 I 0.841; 94 G 0.874; 99 V 0.794; 101 A 0.640; 105 D 0.917; 109 G 0.999**; 111 F 0.600; 120 R 0.608	0.035871	PREDICTED: apolipoprotein D-like [Hyalella azteca]
TRINITY_DN60782_c0_g1_i2.p1	88 S 0.994**; 104 P 0.612; 166 I 0.894; 174 P 0.857; 175 E 0.904; 192 F 0.525; 202 A 0.552	0.0358935	PREDICTED: FGFR1 oncogene partner 2 homolog [Hyalella azteca]
TRINITY_DN73674_c0_g1_i1.p1	4 K 0.899; 22 T 0.630; 67 S 0.982*; 73 L 0.942; 131 S 0.543; 135 F 0.893; 145 D 0.968*; 150 K 0.504; 160 S 0.982*; 254 R 0.948; 266 S 0.557	0.0361693	PREDICTED: RNA 3&apos;-terminal phosphate cyclase-like isoform X1 [Hyalella azteca]
TRINITY_DN52515_c0_g1_i1.p1	21 S 0.686; 29 T 0.565; 43 L 0.710; 100 T 0.958*; 113 D 0.922; 162 Q 0.858	0.036819	PREDICTED: peroxisomal membrane protein PMP34-like [Hyalella azteca]
TRINITY_DN74687_c1_g1_i2.p1	23 K 0.518; 52 E 0.994**; 108 T 0.802; 130 S 0.854	0.0369074	PREDICTED: molybdopterin synthase catalytic subunit-like [Hyalella azteca] &gt;XP_018014566.1 PREDICTED: molybdopterin synthase catalytic subunit-like [Hyalella azteca]
TRINITY_DN73307_c3_g5_i1.p1	65 S 0.602; 84 P 0.523; 87 L 0.942; 93 L 0.926; 173 Q 0.866; 187 G 0.856; 210 L 0.619; 250 E 0.908; 254 K 0.658	0.0369632	PREDICTED: ecdysone receptor-like isoform X1 [Hyalella azteca]
TRINITY_DN56111_c0_g1_i1.p1	1 S 0.617; 3 E 0.679; 14 G 0.973*; 15 P 0.680; 19 T 0.796; 29 S 0.671; 49 I 0.702; 63 L 0.563; 64 E 0.852; 83 L 0.739; 88 K 0.659; 115 L 0.774; 143 Y 0.674; 145 S 0.510; 165 S 0.526; 167 E 0.760; 171 T 0.970*; 174 A 0.557; 175 Q 0.526; 186 L 0.652; 188 L 0.870; 189 Y 0.666; 198 L 0.566; 231 F 0.558	0.0372078	PREDICTED: interference hedgehog-like [Hyalella azteca]
TRINITY_DN67497_c0_g1_i2.p1	41 D 0.783; 92 R 0.931; 206 K 0.652; 352 H 0.617; 353 S 0.868; 360 S 0.971*; 443 R 0.653; 449 H 0.757; 472 K 0.638; 481 H 0.681; 500 S 0.982*	0.0372926	PREDICTED: E3 UFM1-protein ligase 1-like [Hyalella azteca]
TRINITY_DN10228_c0_g1_i1.p1	8 G 0.852; 87 S 0.960*; 91 S 0.983*; 135 S 0.617	0.0374365	PREDICTED: cactin-like [Hyalella azteca]
TRINITY_DN76628_c2_g1_i11.p1	23 L 0.832; 31 Y 0.858; 165 S 0.975*	0.0375949	PREDICTED: protein Hook homolog 3-like [Hyalella azteca]
TRINITY_DN52421_c0_g1_i1.p1	101 K 0.745; 132 S 0.895; 133 E 0.805; 138 T 0.975*; 139 E 0.878; 143 E 0.992**; 193 E 0.906	0.037783	PREDICTED: secreted frizzled-related protein 2-like isoform X2 [Hyalella azteca]
TRINITY_DN97534_c0_g1_i1.p1	10 L 0.786; 97 D 0.978*	0.0379281	PREDICTED: homologous-pairing protein 2 homolog [Hyalella azteca]
TRINITY_DN31125_c0_g1_i1.p1	2 A 0.781; 23 T 0.723; 61 N 0.897; 62 S 0.913; 64 K 0.961*; 69 Y 0.856; 109 P 0.566; 123 N 0.696; 132 N 0.551; 142 R 0.914	0.0379502	NA
TRINITY_DN17236_c0_g1_i1.p1	83 N 0.716	0.0381891	NA
TRINITY_DN37656_c0_g1_i1.p1	5 I 0.945; 21 V 0.909; 40 K 0.727; 63 K 0.848; 69 S 0.963*; 95 L 0.967*; 96 Y 0.551; 100 V 0.525	0.0383746	PREDICTED: cysteine protease ATG4B-like [Hyalella azteca]
TRINITY_DN79420_c0_g2_i10.p1	113 T 0.921; 129 E 0.982*; 133 T 0.693; 141 E 0.659; 160 S 0.987*; 210 N 0.690; 256 D 0.923; 275 M 0.976*; 330 Q 0.627; 361 A 0.883	0.0393592	PREDICTED: secernin-2-like isoform X2 [Hyalella azteca]
TRINITY_DN22456_c0_g1_i1.p1	NA	0.0393829	unnamed protein product [Oncorhynchus mykiss]
TRINITY_DN69734_c0_g1_i1.p1	76 K 0.981*; 92 M 0.592; 185 V 0.825; 254 K 0.908; 265 S 0.976*; 327 T 0.869	0.0396968	PREDICTED: ER membrane protein complex subunit 1-like [Hyalella azteca]
TRINITY_DN76480_c5_g1_i2.p1	13 E 0.859; 51 A 0.915; 68 N 0.948; 79 S 0.847; 80 Q 0.647; 88 N 0.943; 100 E 0.975*; 105 Q 0.859; 108 F 0.932; 146 K 0.812; 156 V 0.743; 171 Q 0.569; 190 H 0.565; 207 T 0.990**	0.0397974	PREDICTED: protein twisted gastrulation-like [Hyalella azteca]
TRINITY_DN75716_c7_g3_i1.p1	21 T 0.532; 22 T 0.513; 83 R 0.805; 122 Q 0.993**; 123 T 0.729; 125 N 0.863; 128 Y 0.982*; 131 Q 0.556; 132 Q 0.998**	0.0402436	PREDICTED: uncharacterized protein LOC108671486 isoform X1 [Hyalella azteca]
TRINITY_DN27528_c0_g1_i1.p1	77 C 0.962*; 85 E 0.911; 103 P 0.564	0.0402621	PREDICTED: transcriptional activator cubitus interruptus-like isoform X1 [Hyalella azteca]
TRINITY_DN72344_c1_g3_i1.p1	1 A 0.800; 2 F 0.801; 3 S 0.819; 4 F 0.804; 5 G 0.803; 6 S 0.802; 7 A 0.802; 8 N 0.804; 9 K 0.963*; 10 C 0.800; 11 W 0.861; 12 K 0.965*; 13 M 0.798; 14 R 0.800; 15 R 0.800; 16 Q 0.801; 17 A 0.802; 18 N 0.799; 19 E 0.799; 20 V 0.803; 21 V 0.808; 22 A 0.846; 23 A 0.802; 24 D 0.799; 25 L 0.870; 26 D 0.799; 27 R 0.800; 28 F 0.896; 29 S 0.800; 30 T 0.958*; 31 H 0.800; 32 S 0.801; 33 A 0.799; 34 T 0.82…	0.040334	PREDICTED: platelet binding protein GspB-like [Hyalella azteca]
TRINITY_DN94606_c0_g1_i1.p1	3 N 0.819; 81 S 0.969*	0.0404455	PREDICTED: CD209 antigen-like [Hyalella azteca]
TRINITY_DN66541_c0_g1_i1.p1	14 N 0.753; 22 S 0.527; 46 Q 0.656; 92 S 0.983*; 98 V 0.878; 129 D 0.551; 277 I 0.758; 294 S 0.962*; 318 H 0.507; 367 H 0.813; 369 C 0.973*; 370 L 0.515	0.0409466	PREDICTED: uncharacterized protein LOC108664524 [Hyalella azteca]
TRINITY_DN48171_c0_g1_i3.p1	1 T 0.925; 3 T 0.905; 6 D 0.607; 8 S 0.666; 10 A 0.666; 14 L 0.880; 22 A 0.995**; 24 S 0.723; 25 A 0.790; 28 A 0.997**; 34 N 0.771; 40 T 0.688; 46 E 0.720; 51 Q 0.589; 53 E 0.990**; 91 A 0.798; 95 H 0.722; 99 M 0.699; 101 N 0.580; 139 S 0.947; 140 K 0.987*	0.0410042	PREDICTED: LOW QUALITY PROTEIN: 3-hydroxy-3-methylglutaryl-coenzyme A reductase-like [Hyalella azteca]
TRINITY_DN70004_c0_g1_i1.p1	10 D 0.550; 14 M 0.894; 24 E 0.558; 25 N 0.592; 44 Q 0.780; 53 D 0.572; 57 K 0.514; 58 R 0.723; 60 A 0.625; 62 I 0.764; 76 S 0.857; 80 A 0.792; 82 K 0.512; 86 E 0.599; 96 Y 0.659; 102 D 0.976*; 103 V 0.989*; 105 L 0.820; 106 N 0.919; 108 I 0.543; 109 G 0.690; 114 C 0.995**; 125 M 0.607; 126 V 0.906; 129 S 0.712; 136 I 0.853; 137 T 0.981*; 149 I 0.658; 157 S 0.707; 159 V 0.567; 165 W 0.728; 168 N …	0.0411895	PREDICTED: armadillo repeat-containing protein 6-like [Hyalella azteca]
TRINITY_DN62543_c0_g1_i1.p1	32 V 0.914; 45 T 0.510; 48 P 0.681; 49 T 0.760; 69 N 0.830; 72 K 0.874; 73 H 0.778	0.0414747	PREDICTED: ras-related protein Rab-37-like isoform X1 [Hyalella azteca]
TRINITY_DN78102_c0_g1_i3.p1	8 L 0.723; 29 T 0.627; 135 L 0.757; 151 H 0.858; 169 R 0.854; 188 M 0.874; 232 K 0.798; 242 I 0.779	0.0414884	PREDICTED: integral membrane protein 2B-like [Hyalella azteca]
TRINITY_DN73313_c0_g1_i3.p1	6 F 0.657; 9 E 0.518; 10 C 0.962*; 13 S 0.925; 14 Y 0.904; 28 Q 0.897; 44 R 0.851; 46 V 0.900; 49 I 0.877; 55 D 0.870; 58 I 0.852; 63 Y 0.902; 66 D 0.634; 72 D 0.870; 73 M 0.892; 76 K 0.882; 77 V 0.916; 84 I 0.867; 86 Q 0.892; 90 E 0.858; 91 T 0.872; 97 N 0.976*; 101 A 0.924; 106 S 0.686; 115 K 0.601; 119 Q 0.861; 120 S 0.710; 123 D 0.979*; 124 V 0.916; 126 T 0.580; 133 R 0.905; 134 I 0.541; 135 …	0.0423284	PREDICTED: transcription termination factor 3, mitochondrial-like [Hyalella azteca]
TRINITY_DN37385_c0_g1_i1.p1	NA	0.042329	PREDICTED: ras-specific guanine nucleotide-releasing factor RalGPS1-like [Hyalella azteca]
TRINITY_DN99808_c0_g1_i1.p1	NA	0.043253	PREDICTED: uncharacterized protein LOC108670034 [Hyalella azteca]
TRINITY_DN93883_c0_g1_i1.p1	2 L 0.934; 3 V 0.997**; 6 C 0.996**; 7 R 0.914; 8 V 0.773; 47 A 0.845; 49 A 0.566; 50 L 0.564; 71 G 0.996**; 77 N 0.679; 79 S 0.984*; 82 P 0.662; 84 V 0.511	0.0433173	PREDICTED: integrator complex subunit 6-like [Hyalella azteca]
TRINITY_DN79634_c0_g1_i2.p1	2 S 0.958*; 28 S 0.962*; 64 L 0.540; 73 K 0.856; 74 H 0.511; 85 L 0.634; 164 T 0.940; 178 T 0.978*; 288 L 0.921; 326 S 0.857; 353 T 0.953*; 399 K 0.731; 411 S 0.978*; 493 M 0.908; 511 D 0.559; 538 C 0.516	0.0433891	hypothetical protein [Gammaproteobacteria bacterium 2W06] &gt;PYZ99377.1 hypothetical protein A6K26_009595 [Gammaproteobacteria bacterium 2W06]
TRINITY_DN86386_c0_g1_i1.p1	4 H 0.504; 5 Y 0.505; 8 I 0.533; 10 L 0.501; 17 M 0.514; 33 S 0.503; 39 V 0.544; 52 F 0.723; 72 H 0.510; 82 S 0.690; 85 S 0.718; 91 S 0.626; 103 R 0.571	0.0437396	NA
TRINITY_DN80552_c0_g1_i1.p1	48 R 0.963*; 99 M 0.739; 178 G 0.758; 256 V 0.860; 327 S 0.914; 362 C 0.990**	0.0439559	PREDICTED: ATP-binding cassette sub-family F member 2-like [Hyalella azteca]
TRINITY_DN47482_c0_g2_i2.p1	46 L 0.775; 48 R 0.862; 51 A 0.944; 88 W 0.693; 101 C 0.979*	0.0442197	PREDICTED: UDP-GlcNAc:betaGal beta-1,3-N-acetylglucosaminyltransferase-like protein 1 [Hyalella azteca]
TRINITY_DN33485_c0_g1_i1.p1	NA	0.0442714	PREDICTED: uncharacterized protein LOC108675500 [Hyalella azteca]
TRINITY_DN9760_c0_g1_i1.p1	47 L 0.687; 90 S 0.970*; 93 I 0.948	0.0444133	PREDICTED: mRNA-decapping enzyme 1B-like [Hyalella azteca]
TRINITY_DN74846_c0_g1_i1.p1	20 R 0.707; 24 P 0.578; 77 T 0.642; 81 N 0.793; 84 F 0.848; 90 S 0.993**	0.044765	PREDICTED: uncharacterized protein LOC108665354 [Hyalella azteca]
TRINITY_DN57055_c0_g1_i2.p1	59 R 0.893; 181 P 0.905; 312 S 0.779	0.0451345	PREDICTED: uncharacterized protein LOC108671505 [Hyalella azteca]
TRINITY_DN86111_c0_g1_i1.p1	47 E 0.992**	0.0452266	PREDICTED: structure-specific endonuclease subunit SLX1-like [Hyalella azteca]
TRINITY_DN102490_c0_g1_i1.p1	36 D 0.526; 43 E 0.816	0.0455179	cytochrome c oxidase assembly protein COX15 homolog isoform X2 [Zootermopsis nevadensis]
TRINITY_DN15325_c0_g1_i1.p1	1 N 0.561; 2 D 0.607; 3 T 0.564; 4 K 0.562; 5 D 0.560; 6 L 0.561; 7 Q 0.723; 8 L 0.563; 9 F 0.562; 10 Q 0.559; 11 K 0.564; 12 L 0.563; 13 F 0.562; 14 E 0.561; 15 E 0.562; 16 R 0.561; 17 R 0.564; 18 E 0.588; 19 E 0.558; 20 H 0.559; 21 K 0.560; 22 T 0.788; 23 A 0.563; 24 V 0.563; 25 Q 0.559; 26 A 0.585; 27 L 0.561; 28 L 0.652; 29 A 0.563; 30 M 0.556; 31 Q 0.563; 32 D 0.559; 33 Y 0.565; 34 Q 0.586; …	0.0456405	PREDICTED: coiled-coil domain-containing protein 134-like [Hyalella azteca]
TRINITY_DN72861_c4_g1_i2.p1	56 S 0.602; 110 R 0.897; 114 T 0.671; 116 S 0.503; 132 A 0.713; 153 S 0.511; 160 R 0.859; 182 M 0.720; 190 F 0.984*; 192 R 0.906; 248 A 0.837; 288 A 0.976*; 289 G 0.555; 324 K 0.975*; 329 R 0.587; 335 S 0.554; 340 S 0.525; 342 S 0.538; 348 L 0.747; 357 E 0.947; 358 S 0.959*; 365 T 0.985*; 366 A 0.620; 392 R 0.958*	0.0458739	PREDICTED: acid sphingomyelinase-like phosphodiesterase 3b [Hyalella azteca]
TRINITY_DN69619_c0_g1_i1.p1	NA	0.0460482	PREDICTED: 60S ribosomal protein L19-like [Hyalella azteca]
TRINITY_DN3947_c0_g1_i1.p1	NA	0.0462617	PREDICTED: transcription factor LBX1-like [Hyalella azteca]
TRINITY_DN78496_c4_g3_i1.p1	NA	0.0464029	AP-1 complex subunit mu-1 [Frankliniella occidentalis]
TRINITY_DN83135_c0_g1_i1.p1	40 T 0.508; 50 I 0.691; 56 A 0.948; 58 T 0.792; 77 Q 0.782; 114 K 0.891; 202 R 0.543; 213 V 0.966*; 219 M 0.960*; 231 S 0.575; 248 R 0.704; 279 L 0.539; 293 K 0.776; 297 G 0.557	0.0464938	NA
TRINITY_DN36887_c0_g1_i1.p1	197 V 0.770; 243 T 0.554	0.04663	PREDICTED: transient receptor potential channel pyrexia-like [Hyalella azteca]
TRINITY_DN59336_c0_g1_i1.p1	4 Q 0.913; 64 S 0.993**; 74 R 0.579	0.047337	PREDICTED: uncharacterized protein LOC108682289 [Hyalella azteca]
TRINITY_DN42355_c0_g1_i2.p1	37 F 0.832; 107 V 0.942; 133 V 0.550; 153 A 0.987*; 172 S 0.988*	0.047556	PREDICTED: omega-amidase NIT2-like [Hyalella azteca]
TRINITY_DN81534_c2_g1_i1.p1	61 S 0.554; 89 H 0.531; 220 S 0.986*	0.0476755	PREDICTED: uncharacterized protein LOC108667777 isoform X1 [Hyalella azteca]
TRINITY_DN77574_c2_g3_i2.p1	15 V 0.994**; 66 Q 0.894; 82 M 0.583	0.0476909	PREDICTED: CDGSH iron-sulfur domain-containing protein 3, mitochondrial-like [Hyalella azteca]
TRINITY_DN93938_c0_g1_i1.p2	9 V 0.971*; 10 V 0.549; 30 K 0.575; 47 Q 0.538; 57 S 0.958*; 74 T 0.704	0.0478764	PREDICTED: protein disulfide-isomerase TMX3-like isoform X1 [Hyalella azteca]
TRINITY_DN64989_c0_g1_i1.p1	2 S 0.918; 49 I 0.685; 80 S 0.812; 84 L 0.683	0.0483903	PREDICTED: cytidine deaminase-like [Hyalella azteca]
TRINITY_DN10548_c0_g1_i2.p1	3 E 0.939; 18 L 0.550; 26 G 0.988*; 40 V 0.891; 56 N 0.897; 71 G 0.978*; 77 D 0.962*; 86 A 0.579; 112 Q 0.993**	0.0492014	PREDICTED: uncharacterized protein LOC108671222 [Hyalella azteca]
TRINITY_DN80678_c2_g3_i5.p1	5 P 0.985*; 14 S 0.971*; 36 T 0.712; 222 H 0.609	0.0492189	PREDICTED: serine protease 52-like isoform X1 [Hyalella azteca]
TRINITY_DN100124_c0_g1_i1.p1	48 R 0.881; 51 T 0.948; 112 A 0.618; 123 A 0.610; 141 G 0.893; 146 T 0.968*	0.049374	PREDICTED: rab GTPase-activating protein 1-like [Hyalella azteca]
TRINITY_DN102554_c0_g1_i1.p1	87 S 0.987*; 88 I 0.776	0.0497396	PREDICTED: uncharacterized protein LOC108669977 [Hyalella azteca]
