# Supplementary material for: Morphological and molecular evolution of hadal amphipod’s eggs provides insights into embryogenesis under high hydrostatic pressure
Source: Front Cell Dev Biol. 2022 Sep 12;10:987409. doi: 10.3389/fcell.2022.987409 (PMC9511220; doi:10.3389/fcell.2022.987409)
Supplement: Supplementary file 3 [file Table1.XLSX]

## Sheet: Table S1
Table S1. Summary of the A.gigantea's eggs transcriptome sequencing results.
Total number of reads	179401424
Total number of clean reads	168906544
Total base pairs (bp)	26910213600
Total clean base pairs (bp)	24820462228
Total number of trinity 'genes'	121238
Total number of trinity transcripts	184706
Percent GC of transcripts	0.4068
Stats based on ALL transcript contigs	Contig N10: 2,899
	Contig N20: 1,959
	Contig N30: 1,399
	Contig N40: 1,025
	Contig N50: 768
	Median contig length: 450
	Average contig length: 679.8
	Total assembled bases: 125,563,639
Stats based on ONLY LONGEST ISOFORM per 'GENE'	Contig N10: 2,302
	Contig N20: 1,479
	Contig N30: 1,049
	Contig N40: 793
	Contig N50: 628
	Median contig length: 434
	Average contig length: 607.81
	Total assembled bases: 73,690,131
Number of peptides (ORF ≥85aa)	32090
